# Supplementary material for: Strengthening patients’ triage in community pharmacies: A cluster randomised controlled trial to evaluate the clinical impact of a minor ailment service
Source: PLoS One. 2022 Oct 25;17(10):e0275252. doi: 10.1371/journal.pone.0275252 (PMC9595556; doi:10.1371/journal.pone.0275252)
Supplement: S1 Data — (XLSX) [file pone.0275252.s003.xlsx]

## Sheet: Data
Group	Minor ailment (MA)	MA group	Pharmacist	Pharmacist role	N patient	Consultation type	Code product requested 1	Product requested 1	Code product requested 2	Product requested 2	Patient age	Patient gender	Symptom duration (days)	First time MA	MA treated	Code med treating 1	Med treating 1	Cost med treating 1 (€)	Form med treating 1	Package med treating 1 (units)	Posology med treating 1	Times/day med treating 1	Duration med treating 1	Cost treatment 1 (€)	Code med treating 2	Med treating 2	Cost med treating 2 (€)	Form med treating 2	Package med treating 2 (units)	Posology med treating 2	Times/day med treating 2	Duration med treating 2	Cost treatment 2 (€)	Other health problem	N meds to treat other health problem	Referral criteria	Criteria 1	Criteria 2	Criteria 3	Criteria 4	Referral	Referral (Yes/No)	Pharm. Intervention	Reason not referral	Referral setting	Pharmacological treatment	Recomendation of product requested	Reason recommendation different treatment	Reason recommendation treatment requested
control	HEADACHE	PAIN	120201	Owner	1	Direct product request	6120103097	IBUPROFENO TEVA EFG - 600 MG 40 Tablets RECUBIERTOS			45	Man	10	NO	YES	663670	PARACETAMOL APOTEX EFG (650 MG 20 Tablets)	3	Tablets	20	1	3	3	1.35										YES	1	YES	CEFALEAS RECURRENTES Y PERYESSTENTES, QUE NO DESAPARECEN CON LA TOMA DE PARACETAMOL				Patient does not accept referral	NO	YES			YES	NO	Wrong dose
control	SORE THROAT	PAIN	120201	Owner	2	Direct product request	7814351	LIZIPAINA - 20 Tablets PARA CHUPAR			29	Woman	1	NO	NO																			NO	0	NO					NO	NO	NO			YES	YES		Correct selection
control	NASAL CONGESTION	RESPIRATORY	120201	Owner	3	Symptom presentation					38	Woman	2	NO	YES	663670	PARACETAMOL APOTEX EFG (650 MG 20 Tablets)	3	Tablets	20	1	2	2	0.6										NO	0	NO					NO	NO	NO			YES
control	COLD	RESPIRATORY	120201	Owner	4	Symptom presentation					50	Woman	1	YES	NO																			NO	0	NO					NO	NO	NO			YES
control	COLD	RESPIRATORY	120201	Owner	5	Symptom presentation					69	Woman	2	NO	NO																			YES	2	NO					NO	NO	NO			YES
control	COLD	RESPIRATORY	120201	Owner	6	Symptom presentation					81	Man	6	NO	YES	660286	FLUIMUCIL COMPLEX (500/200 MG 12 Tablets)	7.35	Tablets	12	1	3	5	9.1875										YES	6	NO					NO	NO	NO			YES
control	COUGH	RESPIRATORY	120201	Owner	7	Symptom presentation					66	Woman	1	NO	NO																			YES	2	NO					NO	NO	NO			YES
control	COLD	RESPIRATORY	120201	Owner	8	Symptom presentation					45	Man	3	NO	NO																			NO	0	NO					NO	NO	NO			YES
control	COUGH	RESPIRATORY	120201	Owner	9	Symptom presentation					57	Woman	7	NO	YES	961482	PANADOL (500 MG 12 Tablets)	2.65	Tablets	12	1	3	7	4.6375										NO	0	NO					NO	NO	NO			YES
control	COLD	RESPIRATORY	120201	Owner	10	Direct product request	6513484	FLUMIL - 600 MG 18 Tablets RECUBIERTOS			40	Woman	4	NO	NO																			NO	0	NO					NO	NO	NO			YES	YES		Correct selection
control	COLD	RESPIRATORY	120201	Owner	11	Symptom presentation					37	Woman	2	NO	NO																			YES	1	NO					NO	NO	NO			NO
control	COUGH	RESPIRATORY	120201	Owner	12	Symptom presentation					63	Woman	4	NO	NO																			YES	2	NO					NO	NO	NO			YES
control	COUGH	RESPIRATORY	120201	Owner	13	Symptom presentation					70	Man	2	NO	NO																			YES	1	NO					NO	NO	NO			YES
control	COLD	RESPIRATORY	120201	Owner	14	Symptom presentation					89	Woman	2	NO	NO																			YES	2	NO					NO	NO	NO			YES
control	COLD	RESPIRATORY	120201	Owner	15	Symptom presentation					36	Woman	1	NO	NO																			NO	0	NO					NO	NO	NO			YES
control	SORE THROAT	PAIN	120201	Owner	16	Symptom presentation					53	Woman	3	NO	NO																			YES	1	NO					NO	NO	NO			YES
control	HEARTBURN	GASTROINTESTINAL	120201	Owner	17	Symptom presentation					82	Woman	12	NO	NO																			YES	9	YES	Paciente con acidez gastrica tras ingestion de alimentos y sobre todocuando se coloca en posicion de decubito, al irse a dormir.				YES	YES	YES		Centro de salud	NO
control	COLD	RESPIRATORY	120201	Owner	18	Symptom presentation					50	Man	2	NO	NO																			YES	1	NO					NO	NO	NO			YES
control	COLD SORE	DERMATOLOGICAL	170202	Employee	19	Symptom presentation					45	Woman	5	NO	NO																			NO	0	NO					NO	NO	NO			YES
control	COUGH	RESPIRATORY	170202	Employee	20	Symptom presentation					73	Woman	5	NO	NO																			YES	5	NO					NO	NO	NO			YES
control	COUGH	RESPIRATORY	170202	Employee	21	Direct product request	669887	FLUTOX - 3.54 MG/ML Solution 200 ML			4	Man	2	NO	NO																			YES	2	NO					NO	NO	NO			YES	YES		Correct selection
control	NASAL CONGESTION	RESPIRATORY	150102	Employee	22	Symptom presentation					20	Man	3	NO	NO																			NO	0	NO					NO	NO	NO			YES
control	COLD	RESPIRATORY	150102	Employee	23	Direct product request	9611010224	FRENADOL DESCONGESTIVO - 16 Caps			63	Woman	2	NO	NO																			YES	1	NO					NO	NO	NO			YES	YES		Correct selection
control	SORE THROAT	PAIN	150102	Employee	24	Symptom presentation					76	Woman	1	NO	NO																			YES	3	NO					NO	NO	NO			NO
control	COLD	RESPIRATORY	130202	Owner	25	Direct product request	6642597	NOTUS MUCOLITICO - 50 MG/ML Solution 200 ML	846287	VAPORUB ointment 50G	71	Man	1	NO	NO																			YES	1	NO					NO	NO	NO			YES	YES		Correct selection
control	SORE THROAT	PAIN	100201	Owner	26	Symptom presentation					41	Man	4	NO	YES	978064	PARACETAMOL SERRA (500 MG 20 Tablets)	2.81	Tablets	20	1	3	5	2.1075	701702	IBUDOL EFG (400 MG 20 Tablets RECUBIERTOS)	4,3	Tablets	20	1	3	5	#VALUE!	NO	0	NO					NO	NO	NO			YES
control	COLD	RESPIRATORY	100201	Owner	27	Symptom presentation					43	Man	4	NO	YES	711101027	DOLOSTOP (1 G 10 Tablets)	2.5	Tablets	10	1	3	4	3	9714246	DOMPERIDONA GAMIR - 1 MG/ML Suspension 200 ML	2.5	Suspension	200	10	3	2	0.75	YES	1	NO					NO	NO	NO			YES
control	SORE THROAT	PAIN	100201	Owner	28	Symptom presentation					51	Man	5	NO	NO																			YES	4	NO					NO	NO	NO			YES
control	COLD	RESPIRATORY	100201	Owner	29	Symptom presentation					40	Woman	1	NO	NO																			YES	1	NO					NO	NO	NO			YES
control	COUGH	RESPIRATORY	100201	Owner	30	Symptom presentation					53	Woman	5	NO	NO																			YES	2	NO					NO	NO	NO			YES
control	NASAL CONGESTION	RESPIRATORY	100201	Owner	31	Symptom presentation					55	Woman	7	NO	NO																			YES	3	NO					NO	NO	NO			YES
control	COLD	RESPIRATORY	100201	Owner	32	Symptom presentation					44	Woman	2	NO	YES	672653	GELOCATIL (650 MG 12 Tablets (TIRAS))	2.89	Tablets	12	1	3	2	1.445										NO	0	NO					NO	NO	NO			YES
control	COLD	RESPIRATORY	100201	Owner	33	Symptom presentation					38	Man	2	NO	NO																			NO	0	NO					NO	NO	NO			YES
control	COLD	RESPIRATORY	100201	Owner	34	Symptom presentation					62	Man	1	NO	NO																			YES	3	NO					NO	NO	NO			YES
control	SORE THROAT	PAIN	100201	Owner	35	Symptom presentation					51	Woman	3	NO	NO																			NO	0	NO					NO	NO	NO			YES
control	COLD	RESPIRATORY	100201	Owner	36	Symptom presentation					53	Woman	7	NO	YES	698422	DOLOSTOP (650 MG 20 Tablets)	4	Tablets	20	1	3	4	2.4										NO	0	NO					NO	NO	NO			YES
control	COLD	RESPIRATORY	100201	Owner	37	Symptom presentation					61	Woman	3	YES	YES	795161	ESPIDIDOL (400 MG 12 Tablets RECUBIERTOS)	5.15	Tablets	12	1	3	3	3.8625										NO	0	NO					NO	NO	NO			YES
control	COLD	RESPIRATORY	100201	Owner	38	Symptom presentation					33	Man	2	NO	NO																			NO	0	NO					NO	NO	NO			YES
control	COUGH	RESPIRATORY	100201	Owner	39	Direct product request	6120202602	NORMOTUS - 2 MG/ML Solution 200 ML			41	Woman	3	NO	NO																			NO	0	NO					NO	NO	NO			YES	YES		Correct selection
control	COLD	RESPIRATORY	100201	Owner	40	Symptom presentation					47	Woman	2	YES	NO																			NO	0	NO					NO	NO	NO			YES
control	COLD	RESPIRATORY	100201	Owner	41	Symptom presentation					40	Woman	1	NO	NO																			NO	0	NO					NO	NO	NO			YES
control	FLATULENCE	GASTROINTESTINAL	100201	Owner	42	Direct product request	6982778	AERO RED FORTE - 240 MG 20 Caps BLANDAS			43	Woman	2	NO	NO																			YES	3	NO					NO	NO	NO			YES	YES		Correct selection
control	COLD	RESPIRATORY	100201	Owner	43	Symptom presentation					35	Man	7	NO	NO																			NO	0	NO					NO	NO	NO			YES
control	FLATULENCE	GASTROINTESTINAL	100201	Owner	44	Symptom presentation					31	Woman	2	YES	NO																			NO	0	NO					NO	NO	NO			YES
control	COUGH	RESPIRATORY	100201	Owner	45	Symptom presentation					52	Woman	4	NO	NO																			YES	3	NO					NO	NO	NO			NO
control	SORE THROAT	PAIN	100201	Owner	46	Symptom presentation					54	Woman	4	NO	NO																			YES	1	NO					NO	NO	NO			YES
control	COLD	RESPIRATORY	100201	Owner	47	Direct product request	7600176	FRENADOL COMPLEX - 10 Powder GRANULADO Solution			40	Woman	2	NO	NO																			NO	0	NO					NO	NO	NO			YES	YES		Correct selection
control	COLD	RESPIRATORY	100201	Owner	48	Direct product request	7600176	FRENADOL COMPLEX - 10 Powder GRANULADO Solution			50	Woman	1	NO	NO																			NO	0	NO					NO	NO	NO			YES	YES		Correct selection
control	COLD	RESPIRATORY	100201	Owner	49	Symptom presentation					33	Woman	7	YES	NO																			NO	0	NO					NO	NO	NO			YES
control	DIARRHOEA	GASTROINTESTINAL	100201	Owner	50	Symptom presentation					31	Woman	2	NO	NO																			YES	1	NO					NO	NO	NO			NO
control	NASAL CONGESTION	RESPIRATORY	100201	Owner	51	Symptom presentation					30	Woman	6	NO	NO																			NO	0	NO					NO	NO	NO			YES
control	COUGH	RESPIRATORY	100201	Owner	52	Symptom presentation					25	Woman	4	NO	NO																			NO	0	NO					NO	NO	NO			NO
control	COLD	RESPIRATORY	100201	Owner	53	Direct product request	7600176	FRENADOL COMPLEX - 10 Powder GRANULADO Solution			56	Woman	1	NO	NO																			NO	0	NO					NO	NO	NO			YES	YES		Correct selection
control	HEARTBURN	GASTROINTESTINAL	120102	Employee	54	Symptom presentation					64	Man	3	NO	NO																			NO	0	NO					NO	NO	NO			NO
control	SORE THROAT	PAIN	120102	Employee	55	Symptom presentation					61	Woman	2	NO	NO																			YES	1	NO					NO	NO	NO			NO
control	DIARRHOEA	GASTROINTESTINAL	120102	Employee	56	Symptom presentation					83	Man	1	NO	NO																			YES	4	NO					NO	NO	NO			NO
control	COUGH	RESPIRATORY	120102	Employee	57	Symptom presentation					52	Woman	10	NO	NO																			YES	3	NO					NO	NO	NO			NO
control	NASAL CONGESTION	RESPIRATORY	120202	Employee	58	Direct product request	1576750	ARKORESPRAY SPRAY ISOTONICO - 100 ML	1731050	ARKOTOS - 24 Tablets	38	Woman	1	NO	NO																			NO	0	NO					NO	NO	NO			NO
control	COLD	RESPIRATORY	120202	Employee	59	Symptom presentation					57	Woman	2	NO	NO																			YES	15	NO					NO	NO	NO			YES
control	NASAL CONGESTION	RESPIRATORY	120202	Employee	60	Direct product request	6621004	PARACETAMOL TEVA EFG - 1 G 40 Tablets			64	Man	2	NO	NO																			YES	3	NO					NO	NO	YES			YES	NO	Wrong indication
control	HEARTBURN	GASTROINTESTINAL	120202	Employee	61	Direct product request	2582934	BICARBONATO SODICO - 175 G			71	Man	1	YES	NO																			NO	0	NO					NO	NO	NO			YES	YES		Patient refuse recommendation
control	HEARTBURN	GASTROINTESTINAL	120202	Employee	62	Symptom presentation					52	Woman	4	NO	NO																			YES	2	NO					NO	NO	NO			YES
control	COLD	RESPIRATORY	120202	Employee	63	Symptom presentation					52	Man	3	NO	NO																			YES	2	NO					NO	NO	NO			YES
control	NASAL CONGESTION	RESPIRATORY	120202	Employee	64	Symptom presentation					43	Woman	3	NO	NO																			NO	0	NO					NO	NO	NO			YES
control	COLD	RESPIRATORY	120202	Employee	65	Direct product request	8972982	PECTOX - 50 MG/ML Solution 240 ML	6937396	SEKISAN - 3.54 MG/ML Solution 200 ML	52	Man	5	NO	YES	671002021	IBUFEN (400 MG 20 Tablets RECUBIERTOS)	4.7	Tablets	20	1	3	3	2.115	669887	FLUTOX (3.54 MG/ML Solution 200 ML)	7,96	Solution	200	10	3	3	#VALUE!	NO	0	NO					NO	NO	NO			YES	YES		Correct selection
control	COLD	RESPIRATORY	120202	Employee	66	Symptom presentation					27	Woman	15	NO	NO																			NO	0	NO					NO	NO	NO			YES
control	DIARRHOEA	GASTROINTESTINAL	120202	Employee	67	Symptom presentation					1	Woman	1	NO	YES	936872	ULTRA-LEVURA (50 MG 50 Caps)	11.94	Caps	50	1	2	2	0.9552										NO	0	NO					NO	NO	NO			YES
control	SORE THROAT	PAIN	120202	Employee	68	Symptom presentation					87	Woman	2	NO	NO																			YES	1	NO					NO	NO	NO			NO
control	SORE THROAT	PAIN	120202	Employee	69	Direct product request	7071259	AZITROMICINA MYLAN EFG - 500 MG 3 Powder POLVO Suspension			49	Man	3	NO	NO																			NO	0	NO					NO	NO	NO			YES	YES		Patient refuse recommendation
control	HEARTBURN	GASTROINTESTINAL	120202	Employee	70	Symptom presentation					62	Woman	3	YES	YES	711186	ALMAX (500 MG 48 Tablets MASTICABLES)	7.76	Tablets	48	1	3	2	0.97										YES	3	NO					NO	NO	NO			YES
control	COLD	RESPIRATORY	120202	Employee	71	Direct product request	6772041	GRIPAVICKS - 10 Powder POLVO Solution			54	Woman	15	NO	NO																			YES	5	NO					NO	NO	NO			YES	YES		Correct selection
control	COLD	RESPIRATORY	120202	Employee	72	Symptom presentation					40	Woman	2	NO	YES	978064	PARACETAMOL SERRA (500 MG 20 Tablets)	2.81	Tablets	20	1	3	2	0.843										NO	0	NO					NO	NO	NO			YES
control	COLD	RESPIRATORY	120202	Employee	73	Symptom presentation					45	Woman	5	YES	NO																			NO	0	NO					NO	NO	NO			YES
control	COLD	RESPIRATORY	120202	Employee	74	Symptom presentation					48	Woman	5	NO	YES	833343	PHARMAGRIP (14 Caps)	7.95	Caps	14	1	3	2	3.40714										YES	1	NO					NO	NO	NO			YES
control	DIARRHOEA	GASTROINTESTINAL	120202	Employee	75	Symptom presentation					22	Woman	4	NO	NO																			YES	1	NO					NO	NO	NO			YES
control	COLD	RESPIRATORY	120202	Employee	76	Symptom presentation					43	Woman	2	NO	YES	663670	PARACETAMOL APOTEX EFG (650 MG 20 Tablets)	3	Tablets	20	1	2	1	0.3										YES	1	NO					NO	NO	NO			YES
control	COLD	RESPIRATORY	120202	Employee	77	Symptom presentation					77	Woman	3	NO	NO																			YES	3	NO					NO	NO	NO			YES
control	COLD	RESPIRATORY	120202	Employee	78	Symptom presentation					75	Woman	4	YES	YES	672653	GELOCATIL (650 MG 12 Tablets (TIRAS))	2.89	Tablets	12	1	3	4	2.89										YES	1	NO					NO	NO	NO			YES
control	COUGH	RESPIRATORY	120202	Employee	79	Symptom presentation					74	Woman	15	NO	NO																			YES	3	NO					NO	NO	NO			YES
control	COLD	RESPIRATORY	120202	Employee	80	Symptom presentation					5	Woman	7	NO	NO																			NO	0	NO					NO	NO	NO			YES
control	COUGH	RESPIRATORY	120202	Employee	81	Symptom presentation					70	Man	3	NO	NO																			YES	1	NO					NO	NO	NO			YES
control	COUGH	RESPIRATORY	120202	Employee	82	Symptom presentation					65	Woman	2	NO	NO																			NO	0	NO					NO	NO	NO			YES
control	COLD	RESPIRATORY	120202	Employee	83	Symptom presentation					37	Woman	3	YES	YES	663670	PARACETAMOL APOTEX EFG (650 MG 20 Tablets)	3	Tablets	20	1	3	2	0.9										NO	0	NO					NO	NO	NO			YES
control	COLD	RESPIRATORY	120202	Employee	84	Symptom presentation					73	Woman	1	NO	NO																			YES	3	NO					NO	NO	NO			YES
control	COUGH	RESPIRATORY	120202	Employee	85	Symptom presentation					53	Woman	7	NO	NO																			YES	2	NO					NO	NO	NO			YES
control	COLD SORE	DERMATOLOGICAL	120202	Employee	86	Direct product request	6598856	ZOVICREM LABIAL - 50 MG/G Cream 1 TUBO 2 G (CON BOMBA DOYESFICADORA			34	Woman	1	NO	NO																			NO	0	NO					NO	NO	NO			YES	YES		Correct selection
control	COUGH	RESPIRATORY	120202	Employee	87	Symptom presentation					42	Woman	4	NO	NO																			YES	1	NO					NO	NO	NO			NO
control	HEARTBURN	GASTROINTESTINAL	120202	Employee	88	Symptom presentation					73	Man	15	NO	NO																			YES	1	NO					NO	NO	NO			YES
control	COUGH	RESPIRATORY	120202	Employee	89	Symptom presentation					63	Woman	7	NO	NO																			YES	3	NO					NO	NO	NO			YES
control	SORE THROAT	PAIN	120202	Employee	90	Direct product request	7600176	FRENADOL COMPLEX - 10 Powder GRANULADO Solution			71	Man	2	YES	YES	760017	FRENADOL COMPLEX (10 Powder GRANULADO Solution)	8.65	Powder	10	1	3	1	2.595										YES	1	NO					NO	NO	YES			YES	NO	Wrong indication
control	SORE THROAT	PAIN	120202	Employee	91	Symptom presentation					56	Woman	3	NO	YES	663670	PARACETAMOL APOTEX EFG (650 MG 20 Tablets)	3	Tablets	20	1	3	2	0.9										YES	1	NO					NO	NO	NO			YES
control	COLD	RESPIRATORY	120202	Employee	92	Symptom presentation					30	Woman	2	YES	NO																			YES	2	NO					NO	NO	NO			YES
control	FOOT FUNGUS	DERMATOLOGICAL	120202	Employee	93	Symptom presentation					40	Woman	7	YES	NO																			NO	0	NO					NO	NO	NO			YES
control	COLD	RESPIRATORY	120202	Employee	94	Symptom presentation					82	Woman	20	NO	YES	748343	CINFATOS EXPECTORANTE (2/20 MG/ML Solution 200 ML)	7.45	Solution	200	10	3	7	7.8225										YES	7	NO					NO	NO	NO			YES
control	FLATULENCE	GASTROINTESTINAL	120202	Employee	95	Symptom presentation					65	Man	10	NO	NO																			YES	3	NO					NO	NO	NO			YES
control	VOMITING	GASTROINTESTINAL	120202	Employee	96	Symptom presentation					28	Woman	2	YES	YES	663670	PARACETAMOL APOTEX EFG (650 MG 20 Tablets)	3	Tablets	20	1	3	1	0.45										NO	0	NO					NO	NO	NO			YES
control	SORE THROAT	PAIN	120202	Employee	97	Symptom presentation					61	Man	2	NO	YES	795161	ESPIDIDOL (400 MG 12 Tablets RECUBIERTOS)	5.15	Tablets	12	1	3	2	2.575										YES	2	NO					NO	NO	NO			NO
control	SORE THROAT	PAIN	120202	Employee	98	Symptom presentation					46	Woman	4	NO	YES	655882	NUROFEN (400 MG 12 Tablets RECUBIERTOS)	6.34	Tablets	12	1	3	2	3.17										YES	1	NO					NO	NO	NO			YES
control	COLD	RESPIRATORY	120202	Employee	99	Direct product request	6228371	PARACETAMOL KERN PHARMA EFG - 650 MG 500 Tablets			39	Woman	2	NO	YES	978064	PARACETAMOL SERRA (500 MG 20 Tablets)	2.81	Tablets	20	1	3	2	0.843										YES	4	NO					NO	NO	YES			YES	NO	Wrong indication
control	COLD	RESPIRATORY	120202	Employee	100	Symptom presentation					36	Woman	3	NO	NO																			NO	0	NO					NO	NO	NO			YES
control	DYSMENORRHEA	PAIN	120202	Employee	101	Symptom presentation					38	Woman	5	NO	NO																			NO	0	NO					NO	NO	NO			YES
control	COLD SORE	DERMATOLOGICAL	180101	Owner	102	Direct product request	9696597	ZOVIRAX - 50 MG/G Cream 1 TUBO 2 G			29	Woman	3	NO	NO																			NO	0	NO					NO	NO	NO			YES	YES
control	SORE THROAT	PAIN	180101	Owner	103	Symptom presentation					8	Woman	10	NO	YES	660782	DALSY (40 MG/ML SUSPENYESÓN ORAL 150 ML)	5.01	Suspension	150	10	1	4	1.336										NO	0	NO					NO	NO	NO			NO
control	NASAL CONGESTION	RESPIRATORY	180101	Owner	104	Direct product request	9655907	DESENFRIOL C - 10 Powder GRANULADO Solution			58	Man	2	NO	NO																			NO	0	NO					NO	NO	NO			YES	YES		Correct selection
control	NASAL CONGESTION	RESPIRATORY	180101	Owner	105	Direct product request	6590850	BISOLGRIP FORTE - 10 Powder POLVO Solution			49	Man	2	YES	YES	991893	BISOLGRIP (10 Powder GRANULADO Solution)	8.45	Powder	10	1	0.5	1	0.4225										YES	2	NO					NO	NO	NO			YES	YES		Correct selection
control	COUGH	RESPIRATORY	180101	Owner	106	Direct product request	6698877	FLUTOX - 3.54 MG/ML Solution 200 ML			36	Man	6	NO	YES	669887	FLUTOX (3.54 MG/ML Solution 200 ML)	7.96	Solution	200	10	3	6	7.164	8855179	FLUIMUCIL FORTE - 600 MG 20 Tablets	5.07	Tablets	20	1	1	6	1.521	NO	0	NO					NO	NO	NO			YES	YES		Correct selection
control	COUGH	RESPIRATORY	180101	Owner	107	Symptom presentation					31	Woman	9	NO	YES	977736	CINFATOS (2 MG/ML Solution 125 ML)	6.1	Solution	125	5	3	9	6.588										YES	1	NO					NO	NO	NO			YES
control	HEARTBURN	GASTROINTESTINAL	180101	Owner	108	Direct product request	6479339	ALMAX FORTE - 1.5 G 500 Powder Suspension			37	Man	2	YES	NO																			NO	0	NO					NO	NO	NO			YES	YES		Correct selection
control	NASAL CONGESTION	RESPIRATORY	180101	Owner	109	Symptom presentation					39	Woman	2	NO	NO																			NO	0	NO					NO	NO	NO			YES
control	COLD	RESPIRATORY	180101	Owner	110	Symptom presentation					45	Woman	21	NO	YES	663670	PARACETAMOL APOTEX EFG (650 MG 20 Tablets)	3	Tablets	20	1	3	5	2.25										YES	2	NO					NO	NO	NO			YES
control	COLD	RESPIRATORY	180101	Owner	111	Direct product request	7600176	FRENADOL COMPLEX - 10 Powder GRANULADO Solution			39	Woman	7	NO	YES	746388	BISOLGRIP FORTE ("650/10/4 MG" 10 Powder POLVO Solution)	7.95	Powder	10	1	3	7	16.695										NO	0	NO					NO	NO	NO			YES	YES		Correct selection
control	COUGH	RESPIRATORY	180101	Owner	112	Symptom presentation					57	Woman	5	NO	NO																			YES	2	NO					NO	NO	NO			YES
control	COLD	RESPIRATORY	180101	Owner	113	Direct product request	6562451	MUCOSAN - 6 MG/ML Solution 250 ML			37	Man	3	NO	YES	870253	EFFERALGAN ODIS (500 MG 16 Tablets BUCODISPERSABLES)	1.75	Tablets	16	1	3	3	0.984375										NO	0	NO					NO	NO	NO			YES	YES		Correct selection
control	NASAL CONGESTION	RESPIRATORY	180101	Owner	114	Symptom presentation					41	Woman	2	NO	YES	656159	IBUPROFENO BENEL (20 MG/ML SUSPENYESÓN ORAL 200 ML)	2.5	Suspension	200	1	3	3	0.1125										NO	0	NO					NO	NO	NO			YES
control	DYSMENORRHEA	PAIN	180101	Owner	115	Direct product request	7553304	NAPROXENO SODICO CINFA EFG - 550 MG 10 Tablets RECUBIERTOS			23	Woman	2	NO	NO																			NO	0	NO					NO	NO	NO			YES	YES		Correct selection
control	COLD	RESPIRATORY	180101	Owner	116	Direct product request	7463887	BISOLGRIP - 650/10/4 MG 10 Powder POLVO Solution			23	Man	4	NO	YES	760017	FRENADOL COMPLEX (10 Powder GRANULADO Solution)	8.65	Powder	10	1	3	1	2.595										NO	0	NO					NO	NO	NO			YES	YES		Correct selection
control	COLD	RESPIRATORY	110101	Owner	117	Symptom presentation					50	Man	3	NO	NO																			YES	1	NO					NO	NO	NO			YES
control	COLD SORE	DERMATOLOGICAL	130201	Employee	118	Direct product request	971036	VIRUDERM 50MG/G ointment 2G			14	Woman	1	YES	NO																			NO	0	NO					NO	NO	NO			YES	YES		Correct selection
control	HEARTBURN	GASTROINTESTINAL	130201	Employee	119	Symptom presentation					51	Woman	4	NO	YES	695787	OMEPRAZOL SANDOZ CARE EFG (20 MG 14 Caps GASTRORREYESSTENTES (FRASCO))	2.95	Caps	14	1	1	2	0.421429										NO	0	NO					NO	NO	NO			YES
control	COUGH	RESPIRATORY	130201	Employee	120	Symptom presentation					61	Woman	10	NO	NO																			YES	2	NO					NO	NO	NO			NO
control	SORE THROAT	PAIN	130201	Employee	121	Symptom presentation					61	Man	1	NO	NO																			YES	5	NO					NO	NO	NO			NO
control	NASAL CONGESTION	RESPIRATORY	130201	Employee	122	Symptom presentation					50	Woman	1	NO	NO																			NO	0	NO					NO	NO	NO			YES
control	SORE THROAT	PAIN	130201	Employee	123	Direct product request	9616649	STREPYESLS - 24 PASTILLAS PARA CHUPAR MIEL-LIMON			73	Man	2	NO	NO																			YES	3	NO					NO	NO	NO			YES	YES		Correct selection
control	COLD	RESPIRATORY	130201	Employee	124	Symptom presentation					41	Woman	1	NO	NO																			NO	0	NO					NO	NO	NO			YES
control	COLD	RESPIRATORY	130201	Employee	125	Direct product request	7600176	FRENADOL COMPLEX - 10 Powder GRANULADO Solution			67	Man	10	NO	NO																			YES	2	NO					NO	NO	NO			YES	YES		Correct selection
control	COLD	RESPIRATORY	130201	Employee	126	Symptom presentation					46	Woman	4	NO	NO																			NO	0	NO					NO	NO	NO			NO
control	COLD	RESPIRATORY	130201	Employee	127	Direct product request	7600176	FRENADOL COMPLEX - 10 Powder GRANULADO Solution			31	Woman	8	NO	NO																			NO	0	NO					NO	NO	NO			YES	YES		Correct selection
control	COLD	RESPIRATORY	130201	Employee	128	Symptom presentation					42	Woman	2	NO	NO																			YES	1	NO					NO	NO	NO			YES
control	COUGH	RESPIRATORY	130201	Employee	129	Symptom presentation					27	Woman	3	NO	NO																			NO	0	NO					NO	NO	NO			NO
control	FLATULENCE	GASTROINTESTINAL	130201	Employee	130	Symptom presentation					66	Woman	1	YES	NO																			YES	4	NO					NO	NO	NO			NO
control	SORE THROAT	PAIN	130201	Employee	131	Symptom presentation					3	Woman	2	NO	NO																			NO	0	NO					NO	NO	NO			NO
control	COUGH	RESPIRATORY	130201	Employee	132	Symptom presentation					46	Man	2	NO	NO																			NO	0	NO					NO	NO	NO			NO
control	COLD	RESPIRATORY	130201	Employee	133	Direct product request	7600176	FRENADOL COMPLEX - 10 Powder GRANULADO Solution			69	Woman	2	NO	NO																			YES	6	NO					NO	NO	NO			YES	YES		Correct selection
control	COLD	RESPIRATORY	130201	Employee	134	Symptom presentation					12	Woman	2	NO	NO																			NO	0	NO					NO	NO	NO			NO
control	COLD	RESPIRATORY	130201	Employee	135	Symptom presentation					58	Man	1	NO	NO																			YES	2	NO					NO	NO	NO			YES
control	COLD	RESPIRATORY	130201	Employee	138	Direct product request	9611010224	FRENADOL DESCONGESTIVO - 16 Caps			47	Woman	2	NO	NO																			YES	2	NO					NO	NO	NO			YES	YES		Correct selection
control	COUGH	RESPIRATORY	130201	Employee	139	Symptom presentation					56	Woman	1	NO	NO																			YES	3	NO					NO	NO	NO			YES
control	COLD	RESPIRATORY	130201	Employee	140	Symptom presentation					47	Woman	2	NO	NO																			YES	1	NO					NO	NO	NO			YES
control	SORE THROAT	PAIN	130201	Employee	141	Symptom presentation					47	Woman	2	NO	NO																			NO	0	NO					NO	NO	NO			NO
control	COLD	RESPIRATORY	130201	Employee	142	Symptom presentation					37	Man	2	NO	NO																			YES	2	NO					NO	NO	NO			YES
control	COLD	RESPIRATORY	130201	Employee	143	Symptom presentation					22	Man	4	NO	YES	654699	LEVOTUSS (6 MG/ML Solution 200 ML)	6.95	Solution	200	10	3	3	3.1275										YES	1	NO					NO	NO	NO			YES
control	COUGH	RESPIRATORY	130201	Employee	144	Symptom presentation					17	Woman	2	NO	NO																			NO	0	NO					NO	NO	NO			YES
control	SORE THROAT	PAIN	130201	Employee	145	Symptom presentation					46	Woman	2	NO	YES	781435	LIZIPAINA (20 Tablets PARA CHUPAR)	7.18	Tablets	20	1	6	1	2.154										YES	1	NO					NO	NO	NO			NO
control	COUGH	RESPIRATORY	130201	Employee	146	Symptom presentation					49	Man	2	NO	NO																			YES	2	NO					NO	NO	NO			NO
control	SORE THROAT	PAIN	130201	Employee	147	Symptom presentation					43	Woman	1	NO	NO																			NO	0	NO					NO	NO	NO			NO
control	COLD	RESPIRATORY	130201	Employee	148	Symptom presentation					47	Man	2	NO	NO																			NO	0	NO					NO	NO	NO			YES
control	COUGH	RESPIRATORY	130201	Employee	149	Symptom presentation					87	Man	1	NO	NO																			YES	4	NO					NO	NO	NO			NO
control	COLD	RESPIRATORY	130201	Employee	150	Symptom presentation					70	Man	1	NO	NO																			YES	2	NO					NO	NO	NO			YES
control	COLD	RESPIRATORY	160101	Owner	151	Symptom presentation					43	Man	5	NO	YES	701702	IBUDOL EFG (400 MG 20 Tablets RECUBIERTOS)	4.3	Tablets	20	3	3	5	9.675										NO	0	NO					NO	NO	NO			YES
control	COLD	RESPIRATORY	160101	Owner	152	Symptom presentation					52	Man	4	NO	NO																			YES	1	NO					NO	NO	NO			YES
control	SORE THROAT	PAIN	160101	Owner	153	Direct product request	6546680	IBUPROFENO KERN PHARMA EFG - 600 MG 40 Powder EFERVESCENTES	706955		53	Woman	3	NO	YES	754846	IBUPROFENO NORMON EFG 600MG - 40 Tablets	1.97	Tablets	40	1	2	3	0.2955										YES	1	NO					NO	NO	NO			YES	YES		Correct selection
control	COUGH	RESPIRATORY	160101	Owner	154	Symptom presentation					36	Man	3	YES	NO																			NO	0	YES	MucoYESdad muy espesa y coloreada.NO cursa fiebre				YES	YES	YES		Centro de salud	NO
control	COLD	RESPIRATORY	160101	Owner	155	Direct product request	6596807	STOPCOLD - 5/120 MG 20 Tablets LIBERACION PROLONGADA	7144366	TUSCALMAN - 3 MG/ML Solution 150 ML	50	Woman	5	NO	YES	669887	FLUTOX (3.54 MG/ML Solution 200 ML)	7.96	Solution	200	10	3	3	3.582										NO	0	NO					NO	NO	YES			YES	NO	Supply problem
control	SORE THROAT	PAIN	160101	Owner	156	Direct product request	7548461	IBUPROFENO NORMON EFG - 600 MG 40 Tablets RECUBIERTOS	8022236	STREPYESLS LIDOCAINA - 24 PASTILLAS PARA CHUPAR	37	Man	2	NO	YES	660261	PARACETAMOL STADA EFG 1G - 40 Tablets	2.5	Tablets	40	1	3	2	0.375										NO	0	NO					NO	NO	NO			YES	YES		Correct selection
control	COLD	RESPIRATORY	160101	Owner	157	Direct product request	750521	APIRETAL - 100 MG/ML Solution 60 ML			10	Man	1	NO	NO																			NO	0	YES	MeNOr				YES	YES	YES		Centro de salud	YES	YES		Patient refuse recommendation
control	COLD	RESPIRATORY	160101	Owner	158	Symptom presentation					13	Man	1	NO	YES	658244	PARACETAMOL NORMON EFG 500MG - 20 Tablets	0.67	Tablets	20	1	3	1	0.1005										NO	0	YES	Fiebre de 38 grados y NO le baja con el paracetamol				YES	YES	YES		Centro de salud	YES
control	COLD	RESPIRATORY	160101	Owner	159	Symptom presentation					67	Man	4	NO	NO																			YES	2	NO					NO	NO	NO			YES
control	COLD SORE	DERMATOLOGICAL	160101	Owner	160	Direct product request	671705	ZOVIDUO - 50/10 MG/G Cream 1 TUBO 2 G			43	Man	2	NO	NO																			NO	0	NO					NO	NO	NO			YES	YES		Correct selection
control	HEARTBURN	GASTROINTESTINAL	160101	Owner	161	Direct product request	6926819	ALQUEN - 150 MG 20 Tablets			69	Man	5	NO	YES	692681	ALQUEN 150MG - 20 Tablets	4.95	Tablets	20	1	1	5	1.2375										YES	2	NO					NO	NO	NO			YES	YES		Correct selection
control	COUGH	RESPIRATORY	160101	Owner	162	Symptom presentation					52	Man	3	NO	NO																			YES	1	NO					NO	NO	NO			YES
control	COUGH	RESPIRATORY	160101	Owner	163	Symptom presentation					37	Man	5	NO	NO																			NO	0	NO					NO	NO	NO			YES
control	NASAL CONGESTION	RESPIRATORY	160101	Owner	164	Direct product request	8354542	EBASTEL FORTE FLAS - 20 MG 20 LIOFILIZADOS ORALES			41	Man	1	NO	NO																			YES	1	NO					NO	NO	NO			YES	YES		Correct selection
control	COUGH	RESPIRATORY	160101	Owner	165	Symptom presentation					56	Woman	2	NO	YES	866947	EFFERALGAN 1G - 40 Tablets	2.5	Tablets	40	1	3	2	0.375										YES	3	NO					NO	NO	NO			YES
control	COUGH	RESPIRATORY	160101	Owner	166	Symptom presentation					50	Man	2	NO	NO																			YES	1	NO					NO	NO	NO			YES
control	COUGH	RESPIRATORY	160101	Owner	167	Symptom presentation					50	Man	10	NO	YES	963421	MUCIBRON 3MG/ML - Solution 200ML	7.2	Solution	200	10	3	10	10.8										YES	5	YES	YES, lleva mucho tiempo con la tos.Aprox 2 meses				Patient does not accept referral	NO	NO			YES
control	COUGH	RESPIRATORY	160101	Owner	168	Symptom presentation					34	Woman	2	NO	NO																			YES	3	NO					NO	NO	NO			YES
control	NASAL CONGESTION	RESPIRATORY	160101	Owner	169	Direct product request	659680	STOPCOLD - 5/120 MG 20 Tablets LIBERACION PROLONGADA			41	Woman	1	NO	NO																			NO	0	NO					NO	NO	YES			YES	NO	Wrong indication
control	SORE THROAT	PAIN	160101	Owner	170	Symptom presentation					59	Man	3	NO	NO																			YES	1	NO					NO	NO	NO			YES
control	COLD	RESPIRATORY	160101	Owner	171	Symptom presentation					33	Woman	1	NO	NO																			NO	0	NO					NO	NO	NO			YES
control	COLD	RESPIRATORY	160101	Owner	172	Symptom presentation					57	Woman	4	NO	YES	6545683	ACETILCISTEINA STADA EFG - 600 MG 20 Tablets (TUBO)	4.95	Tablets	20	1	1	2	0.495										YES	4	NO					NO	NO	NO			YES
control	COUGH	RESPIRATORY	160101	Owner	173	Symptom presentation					61	Woman	1	NO	NO																			YES	1	NO					NO	NO	NO			YES
control	COUGH	RESPIRATORY	160101	Owner	174	Symptom presentation					43	Woman	5	NO	YES	681957	ENANTYUM 25MG - 20 Tablets	4	Tablets	20	1	3	3	1.8										NO	0	NO					NO	NO	NO			YES
control	COUGH	RESPIRATORY	160101	Owner	175	Direct product request	7144366	TUSCALMAN - 3 MG/ML Solution 150 ML			40	Woman	3	NO	YES	754846	IBUPROFENO NORMON EFG 600MG - 40 Tablets	1.97	Tablets	40	1	2	3	0.2955										NO	0	NO					NO	NO	NO			YES	YES		Patient refuse recommendation
control	SORE THROAT	PAIN	160101	Owner	176	Symptom presentation					73	Woman	20	NO	NO																			YES	2	NO					NO	NO	NO			YES
control	COLD	RESPIRATORY	160101	Owner	177	Direct product request	681528	COULDINA - 20 Tablets			50	Man	15	NO	YES	7152422	GELOCATIL (1 G 10 Powder Solution)	5	Powder	10	1	3	5	7.5	656245	MUCOSAN 6MG/ML - Solution 250ML	9.99	Solution	250	10	3	5	5.994	NO	0	NO					NO	NO	NO			YES	YES		Correct selection
control	COUGH	RESPIRATORY	160101	Owner	178	Direct product request	6937396	SEKISAN - 3.54 MG/ML Solution 200 ML			52	Woman	6	NO	YES	656685	TOSEINA 10MG75ML - Solution 250	7.42	Solution	250	10	3	5	4.452										NO	0	NO					NO	NO	NO			YES	YES		Correct selection
control	SORE THROAT	PAIN	160101	Owner	179	Direct product request	8022236	STREPYESLS LIDOCAINA - 24 PASTILLAS PARA CHUPAR			43	Man	1	NO	NO																			NO	0	NO					NO	NO	NO			YES	YES		Correct selection
control	NASAL CONGESTION	RESPIRATORY	210101	Owner	180	Symptom presentation					52	Woman	1	NO	YES	671002021	IBUFEN (400 MG 20 Tablets RECUBIERTOS)	4.7	Tablets	20	1	2	1	0.47										YES	4	NO					NO	NO	NO			YES
control	HEADACHE	PAIN	210101	Owner	181	Direct product request	6794265	ESPIDIFEN EFG - 600 MG 20 Powder GRANULADO SOL ORAL MENTA			40	Woman	1	NO	NO																			NO	0	NO					NO	NO	NO			YES	YES		Correct selection
control	COLD	RESPIRATORY	210101	Owner	182	Direct product request	6512135	FRIOLGRIP DESCONGESTIVO - 10 Powder POLVO Solution			69	Man	2	NO	NO																			YES	2	NO					NO	NO	NO			YES	YES		Correct selection
control	COUGH	RESPIRATORY	210101	Owner	183	Symptom presentation					40	Man	2	NO	NO																			NO	0	NO					NO	NO	NO			YES
control	COLD	RESPIRATORY	210101	Owner	184	Symptom presentation					84	Man	1	NO	NO																			YES	5	YES	EDAD 84 AÑOS				YES	YES	YES		Centro de salud	YES
control	COLD	RESPIRATORY	210101	Owner	185	Symptom presentation					11	Man	2	NO	NO																			NO	0	NO					NO	NO	NO			YES
control	NASAL CONGESTION	RESPIRATORY	210101	Owner	186	Symptom presentation					6	Woman	2	NO	NO																			NO	0	NO					NO	NO	NO			YES
control	COLD	RESPIRATORY	210101	Owner	187	Symptom presentation					77	Woman	1	NO	NO																			YES	7	NO					NO	NO	NO			YES
control	NASAL CONGESTION	RESPIRATORY	210101	Owner	188	Direct product request	6984352	PECTOX LISinA - 2.7 G 8 Powder GRANULADO Solution			81	Man	6	NO	NO																			YES	6	NO					NO	NO	NO			YES	YES		Correct selection
control	NASAL CONGESTION	RESPIRATORY	210101	Owner	189	Direct product request	8433346	UTABON ADULTOS - 0.5 MG/ML Nasal spray 15 ML			63	Man	3	NO	NO																			YES	3	NO					NO	NO	NO			YES	YES		Correct selection
control	COLD	RESPIRATORY	210101	Owner	190	Symptom presentation					67	Woman	3	NO	YES	651213	FRIOLGRIP DESCONGESTIVO (10 Powder POLVO Solution)	6.95	Powder	10	1	3	3	6.255	706955	DERATIN COMPLEX (30 Tablets PARA CHUPAR MIEL-LIMÓN)	6,95	Tablets	30	1	4	3	#VALUE!	YES	3	NO					NO	NO	NO			YES
control	COUGH	RESPIRATORY	210101	Owner	191	Symptom presentation					74	Man	10	NO	NO																			YES	4	YES	POLIMEDICADO MUY SINDROME CATARRAL Y GRIPAL				YES	YES	YES		Centro de salud	YES
control	DYSMENORRHEA	PAIN	210101	Owner	192	Direct product request	6982754	IBUPROFENO STADA GENERICOS EFG - 600 MG 40 Tablets RECUBIERTOS			20	Woman	2	NO	NO																			NO	0	NO					NO	NO	NO			YES	YES		Correct selection
control	COUGH	RESPIRATORY	210101	Owner	193	Symptom presentation					46	Woman	2	NO	NO																			NO	0	NO					NO	NO	NO			YES
control	SORE THROAT	PAIN	210101	Owner	194	Symptom presentation					13	Man	1	NO	NO																			NO	0	NO					NO	NO	NO			YES
control	VOMITING	GASTROINTESTINAL	210101	Owner	195	Direct product request	9465827	MOTILIUM - 1 MG/ML Suspension 200 ML			52	Woman	1	NO	NO																			YES	3	NO					NO	NO	NO			YES	YES		Correct selection
control	HEADACHE	PAIN	210101	Owner	196	Symptom presentation					52	Woman	1	NO	NO																			YES	3	NO					NO	NO	NO			YES
control	SORE THROAT	PAIN	210101	Owner	197	Symptom presentation					40	Woman	1	NO	NO																			NO	0	NO					NO	NO	NO			YES
control	HEARTBURN	GASTROINTESTINAL	210101	Owner	198	Direct product request	6535691	ALMAX - 500 MG 60 Tablets MASTICABLES			47	Woman	1	NO	NO																			YES	1	NO					NO	NO	NO			YES	YES		Correct selection
control	COLD	RESPIRATORY	210101	Owner	199	Direct product request	9611010224	FRENADOL DESCONGESTIVO - 16 Caps			53	Woman	1	NO	NO																			YES	2	NO					NO	NO	NO			YES	YES		Correct selection
control	COLD	RESPIRATORY	210101	Owner	200	Symptom presentation					65	Woman	2	NO	NO																			YES	1	NO					NO	NO	NO			YES
control	HEADACHE	PAIN	210101	Owner	201	Symptom presentation					76	Woman	5	YES	NO																			NO	0	NO					NO	NO	NO			YES
control	COLD	RESPIRATORY	210101	Owner	202	Symptom presentation					79	Woman	2	NO	YES	660286	FLUIMUCIL COMPLEX (500/200 MG 12 Tablets)	7.35	Tablets	12	1	1	2	1.225										YES	5	NO					NO	NO	NO			YES
control	COUGH	RESPIRATORY	210101	Owner	203	Symptom presentation					70	Man	5	NO	YES	697661	NOTUS ANTITUYESVO (10 MG 24 PASTILLAS PARA CHUPAR MIEL - LIMÓN)	6.7	Tablets	24	1	4	3	3.35										YES	6	NO					NO	NO	NO			YES
control	HEARTBURN	GASTROINTESTINAL	210101	Owner	204	Symptom presentation					47	Woman	8	NO	NO																			NO	0	NO					NO	NO	NO			YES
control	COLD	RESPIRATORY	210101	Owner	205	Symptom presentation					35	Woman	2	NO	YES	870253	EFFERALGAN ODIS (500 MG 16 Tablets BUCODISPERSABLES)	1.75	Tablets	16	1	3	1	0.328125	669887	FLUTOX (3.54 MG/ML Solution 200 ML)	7,96	Solution	200	10	3	1	#VALUE!	NO	0	NO					NO	NO	NO			YES
control	NASAL CONGESTION	RESPIRATORY	210101	Owner	206	Direct product request	8167289	RESPIBIEN - 0.5 MG/ML Nasal spray 15 ML			44	Man	3	NO	NO																			NO	0	NO					NO	NO	NO			YES	YES		Correct selection
control	SORE THROAT	PAIN	210101	Owner	207	Symptom presentation					24	Woman	2	NO	NO																			NO	0	NO					NO	NO	NO			YES
control	DYSMENORRHEA	PAIN	120103		208	Symptom presentation					22	Woman	2	NO	NO																			NO	0	NO					NO	NO	NO			YES
control	FLATULENCE	GASTROINTESTINAL	120103		209	Symptom presentation					53	Woman	15	NO	YES	698277	AERO RED FORTE (240 MG 20 Caps BLANDAS)	6.9	Caps	20	1	1	5	1.725										NO	0	NO					NO	NO	NO			NO
control	FLATULENCE	GASTROINTESTINAL	120103		210	Symptom presentation					49	Woman	5	NO	NO																			YES	1	NO					NO	NO	NO			NO
control	COLD	RESPIRATORY	120101	Owner	211	Symptom presentation					60	Man	4	NO	NO																			NO	0	NO					NO	NO	NO			NO
control	COLD	RESPIRATORY	190301	Employee	212	Direct product request	6818176	FRENADOL FORTE - 10 Powder GRANULADO Solution			33	Woman	3	NO	YES	748111	CINFATOS (2 MG/ML Solution 200 ML)	7.2	Solution	200	10	3	3	3.24										NO	0	NO					NO	NO	NO			YES	YES		Correct selection
control	DIARRHOEA	GASTROINTESTINAL	190301	Employee	213	Symptom presentation					41	Man	3	NO	NO																			NO	0	NO					NO	NO	NO			NO
control	COUGH	RESPIRATORY	190301	Employee	214	Symptom presentation					42	Man	14	NO	NO																			NO	0	NO					NO	NO	NO			YES
control	SORE THROAT	PAIN	190301	Employee	215	Symptom presentation					61	Woman	3	NO	YES	934091	ANGILEPTOL (30 Tablets PARA CHUPAR MIEL-LIMÓN)	7.1	Tablets	30	1	3	2	1.42	701702	IBUDOL EFG (400 MG 20 Tablets RECUBIERTOS)	4,3	Tablets	20	1	3	2	#VALUE!	YES	2	NO					NO	NO	NO			YES
control	NASAL CONGESTION	RESPIRATORY	110102	Employee	216	Direct product request	8844036	FLUIMUCIL FORTE - 600 MG 20 Tablets			42	Man	4	NO	NO																			NO	0	NO					NO	NO	NO			YES	YES		Correct selection
control	SORE THROAT	PAIN	110102	Employee	217	Symptom presentation					75	Woman	4	NO	NO																			NO	0	NO					NO	NO	NO			YES
control	COLD	RESPIRATORY	110102	Employee	218	Direct product request	6590850	BISOLGRIP FORTE - 10 Powder POLVO Solution			34	Man	3	NO	NO																			NO	0	NO					NO	NO	NO			YES	YES		Correct selection
control	SORE THROAT	PAIN	110102	Employee	219	Direct product request	7814351	LIZIPAINA - 20 Tablets PARA CHUPAR			74	Woman	1	YES	NO																			YES	3	NO					NO	NO	NO			YES	YES		Correct selection
control	SORE THROAT	PAIN	100202	Owner	220	Symptom presentation					51	Woman	5	NO	YES	961664	STREPYESLS (24 PASTILLAS PARA CHUPAR MIEL-LIMÓN)	7.54	Tablets	24	1	2	15	9.425										YES	3	NO					NO	NO	NO			YES
control	COUGH	RESPIRATORY	100202	Owner	221	Direct product request	6724996	CLOPERASTINA NORMON EFG - 3.54 MG/ML Suspension 200 ML			54	Man	5	NO	NO																			YES	5	NO					NO	NO	NO			YES	YES		Correct selection
control	COLD	RESPIRATORY	100202	Owner	222	Symptom presentation					51	Woman	6	NO	YES	711202020	GELOCATIL (1 G 10 Tablets)	3.04	Tablets	10	1	3	2	1.824										NO	0	NO					NO	NO	NO			YES
control	COLD	RESPIRATORY	100202	Owner	223	Symptom presentation					26	Man	6	NO	YES	760017	FRENADOL COMPLEX (10 Powder GRANULADO Solution)	8.65	Powder	10	1	3	3	7.785										NO	0	NO					NO	NO	NO			YES
control	COLD	RESPIRATORY	100202	Owner	224	Symptom presentation					31	Woman	1	NO	YES	660495	PANADOL (1 G 10 Powder EFERVESCENTES)	3.78	Powder	10	1	3	1	1.134										NO	0	NO					NO	NO	NO			YES
control	NASAL CONGESTION	RESPIRATORY	100202	Owner	225	Symptom presentation					58	Man	1	NO	NO																			YES	3	NO					NO	NO	NO			YES
control	COLD	RESPIRATORY	100202	Owner	226	Symptom presentation					58	Woman	6	YES	NO																			NO	0	NO					NO	NO	NO			YES
control	DIARRHOEA	GASTROINTESTINAL	100202	Owner	227	Symptom presentation					49	Woman	1	NO	NO																			YES	1	NO					NO	NO	NO			YES
control	COLD	RESPIRATORY	100202	Owner	228	Symptom presentation					43	Woman	1	NO	YES	671002021	IBUFEN (400 MG 20 Tablets RECUBIERTOS)	4.7	Tablets	20	1	3	1	0.705										NO	0	NO					NO	NO	NO			YES
control	COLD	RESPIRATORY	100202	Owner	229	Symptom presentation					30	Woman	10	NO	NO																			NO	0	NO					NO	NO	NO			YES
control	COLD	RESPIRATORY	100202	Owner	230	Symptom presentation					51	Man	2	NO	YES	671002021	IBUFEN (400 MG 20 Tablets RECUBIERTOS)	4.7	Tablets	20	1	3	2	1.41										NO	0	NO					NO	NO	NO			YES
control	NASAL CONGESTION	RESPIRATORY	100202	Owner	231	Symptom presentation					43	Woman	15	NO	YES	711202020	GELOCATIL (1 G 10 Tablets)	3.04	Tablets	10	1	3	5	4.56										NO	0	NO					NO	NO	NO			YES
control	FLATULENCE	GASTROINTESTINAL	100202	Owner	232	Symptom presentation					59	Man	15	NO	NO																			YES	2	NO					NO	NO	NO			YES
control	COLD	RESPIRATORY	100202	Owner	233	Symptom presentation					52	Woman	2	NO	NO																			YES	6	NO					NO	NO	NO			YES
control	COUGH	RESPIRATORY	100202	Owner	234	Symptom presentation					13	Man	1	NO	NO																			NO	0	NO					NO	NO	NO			YES
control	COLD	RESPIRATORY	100202	Owner	235	Symptom presentation					32	Man	1	YES	NO																			NO	0	NO					NO	NO	NO			YES
control	COLD	RESPIRATORY	100202	Owner	236	Symptom presentation					52	Man	15	NO	NO																			NO	0	NO					NO	NO	NO			YES
control	HEARTBURN	GASTROINTESTINAL	100202	Owner	237	Direct product request	7111863	ALMAX - 500 MG 48 Tablets MASTICABLES			56	Man	10	NO	YES	695787	OMEPRAZOL SANDOZ CARE EFG (20 MG 14 Caps GASTRORREYESSTENTES (FRASCO))	2.95	Caps	14	1	1	10	2.10714										NO	0	NO					NO	NO	NO			YES	YES		Correct selection
control	HEARTBURN	GASTROINTESTINAL	100202	Owner	238	Direct product request	9447694	SAL DE FRUTA ENO LIMON - Powder EFERVESCENTE 150 G			51	Woman	1	NO	NO																			YES	1	NO					NO	NO	NO			YES	YES		Correct selection
control	SORE THROAT	PAIN	100202	Owner	239	Symptom presentation					72	Man	4	YES	NO																			YES	1	NO					NO	NO	NO			YES
control	COLD	RESPIRATORY	100202	Owner	240	Symptom presentation					47	Man	5	NO	YES	663670	PARACETAMOL APOTEX EFG (650 MG 20 Tablets)	3	Tablets	20	1	2	5	1.5										NO	0	NO					NO	NO	NO			YES
control	DIARRHOEA	GASTROINTESTINAL	100202	Owner	241	Symptom presentation					41	Woman	2	NO	NO																			NO	0	NO					NO	NO	NO			YES
control	COLD	RESPIRATORY	180102	Employee	242	Symptom presentation					36	Woman	2	NO	NO																			NO	0	NO					NO	NO	NO			NO
control	COLD	RESPIRATORY	180102	Employee	243	Direct product request	7600176	FRENADOL COMPLEX - 10 Powder GRANULADO Solution			58	Man	1	NO	NO																			NO	0	NO					NO	NO	NO			YES	YES		Correct selection
control	COLD	RESPIRATORY	180102	Employee	244	Direct product request	9655907	DESENFRIOL C - 10 Powder GRANULADO Solution			39	Woman	2	NO	NO																			NO	0	NO					NO	NO	NO			YES	YES		Correct selection
control	COLD	RESPIRATORY	180102	Employee	245	Direct product request	9655907	DESENFRIOL C - 10 Powder GRANULADO Solution			40	Man	7	NO	YES	651213	FRIOLGRIP DESCONGESTIVO (10 Powder POLVO Solution)	6.95	Powder	10	1	3	7	14.595										NO	0	NO					NO	NO	NO			YES	YES		Correct selection
control	COLD	RESPIRATORY	180102	Employee	246	Direct product request	7600176	FRENADOL COMPLEX - 10 Powder GRANULADO Solution			71	Man	3	NO	NO																			NO	0	NO					NO	NO	NO			YES	YES		Correct selection
control	COLD	RESPIRATORY	180102	Employee	247	Symptom presentation					62	Woman	3	NO	NO																			YES	3	NO					NO	NO	NO			YES
control	COUGH	RESPIRATORY	180102	Employee	248	Symptom presentation					68	Woman	5	NO	YES	612020260	NORMOTUS (2 MG/ML Solution 200 ML)	6.95	Solution	200	10	3	5	5.2125										NO	0	NO					NO	NO	NO			YES
control	NASAL CONGESTION	RESPIRATORY	180102	Employee	249	Symptom presentation					34	Woman	2	NO	NO																			NO	0	NO					NO	NO	NO			YES
control	COLD	RESPIRATORY	180102	Employee	250	Direct product request	660286	FLUIMUCIL COMPLEX - 500/200 MG 12 Tablets			65	Man	3	NO	NO																			YES	4	NO					NO	NO	NO			YES	YES		Correct selection
control	COLD	RESPIRATORY	180102	Employee	251	Direct product request	7600176	FRENADOL COMPLEX - 10 Powder GRANULADO Solution			49	Woman	3	NO	NO																			NO	0	NO					NO	NO	NO			YES	YES		Correct selection
control	COLD	RESPIRATORY	180102	Employee	252	Symptom presentation					77	Man	5	NO	NO																			YES	6	NO					NO	NO	NO			YES
control	COLD	RESPIRATORY	180102	Employee	253	Symptom presentation					44	Woman	7	NO	YES	660286	FLUIMUCIL COMPLEX (500/200 MG 12 Tablets)	7.35	Tablets	12	1	3	7	12.8625										NO	0	NO					NO	NO	NO			YES
control	SORE THROAT	PAIN	180102	Employee	254	Symptom presentation					35	Woman	2	NO	NO																			NO	0	NO					NO	NO	NO			YES
control	COLD	RESPIRATORY	180102	Employee	255	Direct product request	7600176	FRENADOL COMPLEX - 10 Powder GRANULADO Solution			60	Woman	7	NO	YES	760017	FRENADOL COMPLEX (10 Powder GRANULADO Solution)	8.65	Powder	10	1	3	4	10.38										YES	2	NO					NO	NO	NO			YES	YES		Correct selection
control	SORE THROAT	PAIN	180102	Employee	256	Symptom presentation					40	Man	2	NO	NO																			NO	0	NO					NO	NO	NO			YES
control	COLD	RESPIRATORY	180102	Employee	257	Symptom presentation					56	Woman	2	NO	NO																			YES	1	NO					NO	NO	NO			YES
control	NASAL CONGESTION	RESPIRATORY	180102	Employee	258	Symptom presentation					72	Woman	1	NO	NO																			YES	5	NO					NO	NO	NO			YES
control	COLD	RESPIRATORY	180102	Employee	259	Direct product request	698700	FRIOLGRIP DESCONGESTIVO - 10 Powder POLVO Solution			47	Woman	2	NO	NO																			NO	0	NO					NO	NO	NO			YES	YES		Correct selection
control	SORE THROAT	PAIN	180102	Employee	260	Symptom presentation					42	Woman	2	NO	NO																			NO	0	NO					NO	NO	NO			YES
control	COLD	RESPIRATORY	180102	Employee	261	Symptom presentation					21	Woman	3	NO	NO																			NO	0	NO					NO	NO	NO			YES
control	SORE THROAT	PAIN	180102	Employee	262	Symptom presentation					63	Man	2	NO	NO																			YES	4	NO					NO	NO	NO			YES
control	COLD	RESPIRATORY	180102	Employee	263	Symptom presentation					70	Man	2	NO	NO																			YES	5	NO					NO	NO	NO			YES
control	COUGH	RESPIRATORY	180102	Employee	264	Symptom presentation					36	Woman	3	NO	NO																			NO	0	NO					NO	NO	NO			YES
control	NASAL CONGESTION	RESPIRATORY	180102	Employee	265	Symptom presentation					65	Man	5	NO	NO																			YES	5	NO					NO	NO	NO			YES
control	NASAL CONGESTION	RESPIRATORY	180102	Employee	266	Symptom presentation					70	Man	4	NO	NO																			YES	4	NO					NO	NO	NO			YES
control	HEADACHE	PAIN	200101	Employee	267	Direct product request	6736289	NEOBRUFEN - 600 MG 20 Powder EFERVESCENTES			48	Man	1	NO	NO																			NO	0	NO					NO	NO	NO			YES	YES		Correct selection
control	COLD	RESPIRATORY	200101	Employee	268	Direct product request	7481119	CINFATOS - 2 MG/ML Solution 200 ML			45	Woman	4	NO	NO																			YES	1	NO					NO	NO	YES			YES	NO	Wrong indication
control	COLD	RESPIRATORY	200101	Employee	269	Direct product request	7463887	BISOLGRIP - 650/10/4 MG 10 Powder POLVO Solution			29	Man	2	NO	YES	746388	BISOLGRIP FORTE ("650/10/4 MG" 10 Powder POLVO Solution)	7.95	Powder	10	1	3	2	4.77										NO	0	NO					NO	NO	NO			YES	YES		Correct selection
control	HEADACHE	PAIN	200101	Employee	270	Direct product request	6564738	ESPIDIFEN - 600 MG 40 Powder GRANULADO SOL ORAL ALBARICOQUE			43	Man	1	NO	NO																			NO	0	NO					NO	NO	NO			YES	YES		Correct selection
control	COUGH	RESPIRATORY	200101	Employee	271	Symptom presentation					56	Woman	2	NO	YES	701702	IBUDOL EFG (400 MG 20 Tablets RECUBIERTOS)	4.3	Tablets	20	1	3	1	0.645										YES	5	NO					NO	NO	NO			YES
control	COLD	RESPIRATORY	200101	Employee	272	Direct product request	7600176	FRENADOL COMPLEX - 10 Powder GRANULADO Solution			25	Woman	3	NO	NO																			NO	0	NO					NO	NO	NO			YES	YES		Correct selection
control	COLD	RESPIRATORY	200101	Employee	273	Symptom presentation					52	Man	1	NO	NO																			NO	0	NO					NO	NO	NO			YES
control	NASAL CONGESTION	RESPIRATORY	200101	Employee	274	Symptom presentation					47	Woman	3	NO	YES	663670	PARACETAMOL APOTEX EFG (650 MG 20 Tablets)	3	Tablets	20	1	3	3	1.35										NO	0	NO					NO	NO	NO			YES
control	SORE THROAT	PAIN	200101	Employee	275	Symptom presentation					43	Woman	4	NO	YES	760017	FRENADOL COMPLEX (10 Powder GRANULADO Solution)	8.65	Powder	10	1	3	4	10.38										NO	0	NO					NO	NO	NO			YES
control	COLD	RESPIRATORY	200101	Employee	276	Symptom presentation					61	Woman	2	NO	NO																			YES	2	NO					NO	NO	NO			YES
control	COUGH	RESPIRATORY	200101	Employee	277	Direct product request	6698877	FLUTOX - 3.54 MG/ML Solution 200 ML			66	Man	4	NO	NO																			YES	8	NO					NO	NO	NO			YES	YES		Correct selection
control	COUGH	RESPIRATORY	200101	Employee	278	Symptom presentation					71	Man	2	NO	NO																			YES	6	NO					NO	NO	NO			YES
control	COLD SORE	DERMATOLOGICAL	200101	Employee	279	Direct product request	8156214	ACICLOVIR KERN PHARMA EFG - 50 MG/G Cream 1 TUBO 2 G			37	Woman	1	NO	NO																			NO	0	NO					NO	NO	NO			YES	YES		Correct selection
control	COUGH	RESPIRATORY	200101	Employee	280	Symptom presentation					48	Woman	2	NO	YES	669887	FLUTOX (3.54 MG/ML Solution 200 ML)	7.96	Solution	200	10	3	2	2.388										NO	0	NO					NO	NO	NO			YES
control	COUGH	RESPIRATORY	200101	Employee	281	Symptom presentation					58	Man	10	NO	NO																			YES	1	NO					NO	NO	NO			YES
control	COLD	RESPIRATORY	200101	Employee	282	Symptom presentation					45	Woman	3	NO	NO																			NO	0	NO					NO	NO	NO			YES
control	COLD	RESPIRATORY	200101	Employee	283	Direct product request	6815281	COULDINA - 20 Tablets			44	Woman	3	NO	NO																			NO	0	NO					NO	NO	NO			YES	YES		Correct selection
control	HEARTBURN	GASTROINTESTINAL	200101	Employee	284	Symptom presentation					62	Woman	7	NO	YES	711186	ALMAX (500 MG 48 Tablets MASTICABLES)	7.76	Tablets	48	1	3	7	3.395										YES	6	NO					NO	NO	NO			YES
control	COLD	RESPIRATORY	200101	Employee	285	Direct product request	8844036	FLUIMUCIL FORTE - 600 MG 20 Tablets			43	Man	4	NO	NO																			NO	0	NO					NO	NO	NO			YES	YES		Correct selection
control	COLD	RESPIRATORY	200101	Employee	286	Symptom presentation					56	Man	3	NO	YES	978064	PARACETAMOL SERRA (500 MG 20 Tablets)	2.81	Tablets	20	1	3	3	1.2645										NO	0	NO					NO	NO	NO			YES
control	COUGH	RESPIRATORY	200101	Employee	287	Symptom presentation					75	Man	14	NO	YES	688104	INISTON EXPECTORANTE (20 MG/ML Solution 150 ML MENTA)	8.35	Solution	150	10	3	7	11.69										NO	0	NO					NO	NO	NO			YES
control	COUGH	RESPIRATORY	200101	Employee	288	Direct product request	6698877	FLUTOX - 3.54 MG/ML Solution 200 ML			75	Man	3	NO	NO																			YES	7	NO					NO	NO	NO			YES	YES		Correct selection
control	COUGH	RESPIRATORY	200101	Employee	289	Direct product request	8844036	FLUIMUCIL FORTE - 600 MG 20 Tablets			56	Woman	15	NO	YES	663670	PARACETAMOL APOTEX EFG (650 MG 20 Tablets)	3	Tablets	20	1	1	15	2.25										YES	6	NO					NO	NO	NO			YES	YES		Correct selection
control	COLD SORE	DERMATOLOGICAL	200101	Employee	290	Symptom presentation					42	Woman	2	YES	NO																			NO	0	NO					NO	NO	NO			YES
control	COUGH	RESPIRATORY	200101	Employee	291	Symptom presentation					70	Man	1	NO	NO																			YES	1	NO					NO	NO	NO			YES
control	COLD SORE	DERMATOLOGICAL	200101	Employee	292	Direct product request	6717059	ZOVIDUO - 50/10 MG/G Cream 1 TUBO 2 G			40	Woman	1	NO	NO																			YES	2	NO					NO	NO	NO			YES	YES		Correct selection
control	COUGH	RESPIRATORY	200101	Employee	293	Symptom presentation					48	Man	4	NO	NO																			YES	1	NO					NO	NO	NO			YES
control	COUGH	RESPIRATORY	200101	Employee	294	Direct product request	8844036	FLUIMUCIL FORTE - 600 MG 20 Tablets			52	Woman	3	NO	NO																			YES	2	NO					NO	NO	NO			YES	YES		Correct selection
control	COUGH	RESPIRATORY	200101	Employee	295	Direct product request	6698877	FLUTOX - 3.54 MG/ML Solution 200 ML			57	Woman	10	NO	YES	669887	FLUTOX (3.54 MG/ML Solution 200 ML)	7.96	Solution	200	10	3	10	11.94										YES	6	NO					NO	NO	NO			YES	YES		Correct selection
control	COUGH	RESPIRATORY	200101	Employee	296	Symptom presentation					21	Woman	2	NO	NO																			YES	1	NO					NO	NO	NO			YES
Intervention	COLD	RESPIRATORY	30602	Employee	297	Symptom presentation					44	Woman	1	NO	YES	663670	PARACETAMOL APOTEX EFG (650 MG 20 Tablets)	3	Tablets	20	1	3	1	0.45										NO	0	YES	Asma, EPOC				YES	YES	YES			YES
Intervention	NASAL CONGESTION	RESPIRATORY	30602	Employee	298	Symptom presentation					38	Woman	5	YES	YES	816728	RESPIBIEN (0.5 MG/ML Nasal spray 15 ML)	5.1	Nasal spray	15	1	0.5	15	0.765										NO	0	NO					NO	NO	NO			NO
Intervention	NASAL CONGESTION	RESPIRATORY	30602	Employee	299	Direct product request	6769812	RHINOSPRAY ANTIALERGICO - Nasal spray 12 ML			42	Man	4	NO	NO																			NO	0	YES	rinitis vasomotora				NO	NO	NO	el paciente ya está en seguimiento del médico por ese problema		YES	YES		Correct selection
Intervention	SORE THROAT	PAIN	30602	Employee	300	Direct product request	6546819	VARIDASA - 40 Tablets			49	Man	3	YES	NO																			NO	0	NO					NO	NO	NO			YES	YES		Correct selection
Intervention	COLD	RESPIRATORY	30602	Employee	301	Direct product request	6561287	PARACETAMOL CINFA - 650MG 20 Tablets RECUBIERTOS			34	Man	1	NO	YES	663670	PARACETAMOL APOTEX EFG (650 MG 20 Tablets)	3	Tablets	20	1	3	1	0.45										NO	0	NO					NO	NO	NO			YES	YES		Correct selection
Intervention	COLD	RESPIRATORY	30602	Employee	302	Direct product request	7600176	FRENADOL COMPLEX - 10 Powder GRANULADO Solution			23	Woman	2	NO	YES	6986714	TANTUM VERDE - 510MCG Bucal spray 15 ML	9.3	Bucal spray	15	1	4	2	0.496										NO	0	NO					NO	NO	NO			YES	YES		Correct selection
Intervention	NASAL CONGESTION	RESPIRATORY	30602	Employee	303	Direct product request	9997274	ACETILCISTEINA RATIOPHARM EFG - 200 MG 30 Powder POLVO Solution			10	Woman	1	NO	NO																			NO	0	NO					NO	NO	NO			YES	YES		Correct selection
Intervention	HEADACHE	PAIN	30602	Employee	304	Direct product request	6501405	IBUPROFENO SANDOZ EFG - 600 MG 40 Tablets RECUBIERTOS			33	Woman	1	NO	YES	715017	DOLOSTOP (1 G 10 Tablets)	2.5	Tablets	10	1	3	1	0.75										YES	1	NO					NO	NO	YES			YES	NO	Wrong dose
Intervention	COUGH	RESPIRATORY	30302	Employee	305	Symptom presentation					59	Woman	10	NO	NO																			NO	0	NO					NO	NO	NO			NO
Intervention	COLD	RESPIRATORY	30302	Employee	306	Symptom presentation					41	Man	1	YES	NO																			NO	0	NO					NO	NO	NO			YES
Intervention	COLD	RESPIRATORY	30302	Employee	307	Symptom presentation					33	Woman	1	YES	NO																			NO	0	NO					NO	NO	NO			YES
Intervention	COLD	RESPIRATORY	30302	Employee	308	Symptom presentation					33	Woman	1	YES	NO																			NO	0	NO					NO	NO	NO			YES
Intervention	COLD	RESPIRATORY	30302	Employee	309	Symptom presentation					50	Woman	4	NO	YES	663670	PARACETAMOL APOTEX EFG (650 MG 20 Tablets)	3	Tablets	20	1	2	2	0.6										YES	2	NO					NO	NO	NO			YES
Intervention	COLD	RESPIRATORY	30302	Employee	310	Symptom presentation					34	Woman	7	NO	NO																			NO	0	NO					NO	NO	NO			YES
Intervention	COLD	RESPIRATORY	30302	Employee	311	Symptom presentation					59	Man	3	NO	YES	978056	PARACETAMOL SERRA (500 MG 10 Tablets)	1.05	Tablets	10	1	3	3	0.945										YES	1	NO					NO	NO	NO			YES
Intervention	COLD	RESPIRATORY	30302	Employee	312	Symptom presentation					47	Man	3	NO	NO																			NO	0	NO					NO	NO	NO			YES
Intervention	COLD	RESPIRATORY	30302	Employee	313	Symptom presentation					75	Woman	3	NO	NO																			NO	0	NO					NO	NO	NO			YES
Intervention	COUGH	RESPIRATORY	30302	Employee	314	Symptom presentation					32	Man	3	YES	NO																			YES	1	NO					NO	NO	NO			YES
Intervention	SORE THROAT	PAIN	30302	Employee	315	Symptom presentation					42	Woman	3	NO	NO																			NO	0	NO					NO	NO	NO			YES
Intervention	COLD	RESPIRATORY	30302	Employee	316	Symptom presentation					70	Woman	1	YES	NO																			YES	3	NO					NO	NO	NO			YES
Intervention	HEADACHE	PAIN	30302	Employee	317	Direct product request	6794272	ESPIDIFEN EFG - 600 MG 40 Powder GRANULADO SOL ORAL MENTA			43	Woman	1	NO	NO																			NO	0	NO					NO	NO	NO			YES	YES		Patient refuse recommendation
Intervention	COUGH	RESPIRATORY	30302	Employee	318	Symptom presentation					66	Man	3	NO	NO																			YES	4	NO					NO	NO	NO			YES
Intervention	COUGH	RESPIRATORY	30302	Employee	319	Symptom presentation					71	Woman	10	NO	NO																			YES	5	NO					NO	NO	NO			YES
Intervention	COLD	RESPIRATORY	30302	Employee	320	Symptom presentation					55	Man	3	YES	NO																			NO	0	NO					NO	NO	NO			YES
Intervention	COUGH	RESPIRATORY	30302	Employee	321	Symptom presentation					64	Man	3	NO	NO																			YES	1	NO					NO	NO	NO			YES
Intervention	COUGH	RESPIRATORY	30302	Employee	322	Symptom presentation					40	Woman	2	YES	YES	7600176	FRENADOL COMPLEX - 10 Powder GRANULADO Solution	9.45	Powder	10	1	3	1	2.835										NO	0	YES	Fiebre >38ºC	mucoYESdad abundantes con arcadas			YES	YES	YES			NO
Intervention	HEARTBURN	GASTROINTESTINAL	30302	Employee	323	Symptom presentation					61	Woman	7	YES	YES	711187	ALMAX FORTE (1.5 G 24 Powder Suspension)	7.76	Powder	24	1	0.5	1	0.161667										YES	1	NO					NO	NO	NO			YES
Intervention	COUGH	RESPIRATORY	30302	Employee	324	Symptom presentation					76	Woman	2	YES	NO																			YES	3	NO					NO	NO	NO			YES
Intervention	HEADACHE	PAIN	90201	Employee	325	Direct product request	6620304	PARACETAMOL SANDOZ EFG - 1 G 40 Tablets			52	Woman	5	NO	NO																			YES	3	NO					NO	NO	NO			YES	YES		Correct selection
Intervention	COUGH	RESPIRATORY	90201	Employee	326	Symptom presentation					61	Man	4	NO	NO																			YES	1	NO					NO	NO	NO			YES
Intervention	COLD	RESPIRATORY	90201	Employee	327	Direct product request	7600176	FRENADOL COMPLEX - 10 Powder GRANULADO Solution			49	Woman	2	NO	YES	844035	FRENADOL (10 Tablets)	8.65	Tablets	10	1	2	2	3.46										YES	1	NO					NO	NO	NO			YES	YES		Correct selection
Intervention	COLD	RESPIRATORY	90201	Employee	328	Symptom presentation					68	Woman	2	NO	NO																			YES	3	NO					NO	NO	NO			YES
Intervention	COLD SORE	DERMATOLOGICAL	90201	Employee	329	Direct product request	9696597	ZOVIRAX - 50 MG/G Cream 1 TUBO 2 G			45	Man	1	NO	NO																			NO	0	NO					NO	NO	YES			YES	NO	Supply problem
Intervention	NASAL CONGESTION	RESPIRATORY	90201	Employee	330	Symptom presentation					44	Woman	2	NO	NO																			NO	0	NO					NO	NO	NO			YES
Intervention	SORE THROAT	PAIN	90201	Employee	331	Symptom presentation					34	Man	2	NO	NO																			YES	1	NO					NO	NO	NO			YES
Intervention	NASAL CONGESTION	RESPIRATORY	90201	Employee	332	Symptom presentation					12	Man	2	NO	NO																			NO	0	NO					NO	NO	NO			YES
Intervention	COLD	RESPIRATORY	90201	Employee	333	Direct product request	7600176	FRENADOL COMPLEX - 10 Powder GRANULADO Solution			52	Man	1	NO	NO																			NO	0	NO					NO	NO	NO			YES	YES		Correct selection
Intervention	DIARRHOEA	GASTROINTESTINAL	90201	Employee	334	Symptom presentation					32	Woman	2	NO	NO																			NO	0	NO					NO	NO	NO			YES
Intervention	COLD SORE	DERMATOLOGICAL	90201	Employee	335	Symptom presentation					30	Woman	1	NO	NO																			NO	0	NO					NO	NO	NO			YES
Intervention	COUGH	RESPIRATORY	60102	Employee	336	Symptom presentation					36	Woman	6	NO	NO																			YES	1	NO					NO	NO	NO			YES
Intervention	COUGH	RESPIRATORY	60102	Employee	337	Direct product request	748343	CINFATOS EXPECTORANTE 2 mg/ml + 20 mg/ml Solution			62	Woman	9	NO	YES	682385	CINFATOS EXPECTORANTE (2/20 MG/ML Solution 125 ML)	6.35	Solution	125	10	3	5	7.62										YES	4	NO					NO	NO	NO			YES	YES		Correct selection
Intervention	HEARTBURN	GASTROINTESTINAL	90101		338	Symptom presentation					26	Man	3	YES	NO																			YES	1	NO					NO	NO	NO			YES
Intervention	HEARTBURN	GASTROINTESTINAL	30101	Employee	339	Symptom presentation					39	Woman	1	YES	NO																			NO	0	NO					NO	NO	NO			YES
Intervention	HEARTBURN	GASTROINTESTINAL	30101	Employee	340	Direct product request	7111863	ALMAX - 500 MG 48 Tablets MASTICABLES			78	Woman	1	NO	YES	711183	ALMAX (500 MG 24 Tablets MASTICABLES)	5.45	Tablets	24	1	0.5	1	0.113542										YES	6	NO					NO	NO	NO			YES	YES		Correct selection
Intervention	FLATULENCE	GASTROINTESTINAL	30101	Employee	341	Direct product request	7019619	AERO RED - 40 MG 100 Tablets MASTICABLES			79	Woman	2	NO	NO																			YES	4	NO					NO	NO	NO			YES	YES		Correct selection
Intervention	COLD	RESPIRATORY	30101	Employee	342	Symptom presentation					54	Woman	7	NO	YES	681817	FRENADOL FORTE (10 Powder GRANULADO Solution)	8.65	Powder	10	1	3	3	7.785										NO	0	NO					NO	NO	NO			YES
Intervention	COLD	RESPIRATORY	30101	Employee	343	Symptom presentation					75	Man	3	NO	NO																			YES	8	NO					NO	NO	NO			YES
Intervention	COLD	RESPIRATORY	30101	Employee	344	Symptom presentation					65	Man	5	NO	NO																			YES	4	NO					NO	NO	NO			YES
Intervention	COLD	RESPIRATORY	30101	Employee	345	Symptom presentation					40	Woman	3	NO	YES	978064	PARACETAMOL SERRA (500 MG 20 Tablets)	2.81	Tablets	20	1	3	2	0.843										NO	0	NO					NO	NO	NO			YES
Intervention	SORE THROAT	PAIN	30101	Employee	346	Symptom presentation					38	Woman	1	NO	NO																			NO	0	NO					NO	NO	NO			YES
Intervention	COLD	RESPIRATORY	30101	Employee	347	Symptom presentation					40	Man	2	NO	NO																			YES	1	NO					NO	NO	NO			YES
Intervention	SORE THROAT	PAIN	30101	Employee	348	Symptom presentation					59	Woman	1	NO	YES	662882	STREPYESLS (24 PASTILLAS PARA CHUPAR FRESA)	8.6	Tablets	24	1	0.5	1	0.179167										NO	0	NO					NO	NO	NO			YES
Intervention	HEARTBURN	GASTROINTESTINAL	30101	Employee	349	Symptom presentation					43	Man	1	NO	NO																			YES	3	NO					NO	NO	NO			YES
Intervention	COLD	RESPIRATORY	30101	Employee	350	Symptom presentation					56	Man	2	NO	NO																			NO	0	NO					NO	NO	NO			YES
Intervention	COLD	RESPIRATORY	30101	Employee	351	Direct product request	6698877	FLUTOX - 3.54 MG/ML Solution 200 ML			50	Woman	5	NO	YES	793919	FLUTOX (3.54 MG/ML Solution 120 ML)	7.73	Solution	120	10	3	5	9.6625										NO	0	NO					NO	NO	NO			YES	YES		Correct selection
Intervention	SORE THROAT	PAIN	30101	Employee	352	Symptom presentation					43	Woman	3	NO	NO																			NO	0	NO					NO	NO	NO			YES
Intervention	COLD	RESPIRATORY	30101	Employee	353	Symptom presentation					59	Woman	1	NO	YES	760017	FRENADOL COMPLEX (10 Powder GRANULADO Solution)	8.65	Powder	10	1	3	1	2.595										NO	0	NO					NO	NO	NO			YES
Intervention	COLD	RESPIRATORY	30101	Employee	354	Symptom presentation					57	Woman	2	NO	YES	978064	PARACETAMOL SERRA (500 MG 20 Tablets)	2.81	Tablets	20	1	4	2	1.124										NO	0	NO					NO	NO	NO			YES
Intervention	COLD	RESPIRATORY	30101	Employee	355	Direct product request	6590850	BISOLGRIP FORTE - 10 Powder POLVO Solution			41	Man	3	NO	YES	746388	BISOLGRIP FORTE ("650/10/4 MG" 10 Powder POLVO Solution)	7.95	Powder	10	1	4	2	6.36										NO	0	NO					NO	NO	NO			YES	YES		Correct selection
Intervention	COLD	RESPIRATORY	30101	Employee	356	Symptom presentation					48	Woman	2	NO	NO																			NO	0	NO					NO	NO	NO			YES
Intervention	COLD	RESPIRATORY	30101	Employee	357	Symptom presentation					52	Man	6	NO	NO																			NO	0	NO					NO	NO	NO			YES
Intervention	COLD	RESPIRATORY	30101	Employee	358	Symptom presentation					50	Woman	3	NO	YES	660286	FLUIMUCIL COMPLEX (500/200 MG 12 Tablets)	7.35	Tablets	12	1	3	3	5.5125										NO	0	NO					NO	NO	NO			YES
Intervention	SORE THROAT	PAIN	30101	Employee	359	Direct product request	9616649	STREPYESLS - 24 PASTILLAS PARA CHUPAR MIEL-LIMON			59	Woman	4	NO	NO																			NO	0	NO					NO	NO	NO			YES	YES		Correct selection
Intervention	COLD	RESPIRATORY	30101	Employee	360	Symptom presentation					42	Man	1	NO	NO																			YES	1	NO					NO	NO	NO			YES
Intervention	SORE THROAT	PAIN	30101	Employee	361	Symptom presentation					76	Woman	2	NO	NO																			YES	4	NO					NO	NO	NO			YES
Intervention	COLD	RESPIRATORY	30101	Employee	362	Symptom presentation					72	Woman	1	NO	NO																			YES	12	NO					NO	NO	NO			YES
Intervention	COLD	RESPIRATORY	30101	Employee	363	Symptom presentation					44	Woman	1	NO	NO																			NO	0	NO					NO	NO	NO			YES
Intervention	COUGH	RESPIRATORY	30101	Employee	364	Symptom presentation					68	Man	4	NO	NO																			YES	5	NO					NO	NO	NO			YES
Intervention	COLD	RESPIRATORY	30101	Employee	365	Symptom presentation					53	Woman	4	NO	NO																			NO	0	NO					NO	NO	NO			YES
Intervention	COLD	RESPIRATORY	30101	Employee	366	Symptom presentation					72	Woman	4	NO	YES	663670	PARACETAMOL APOTEX EFG (650 MG 20 Tablets)	3	Tablets	20	1	4	3	1.8										YES	3	NO					NO	NO	NO			YES
Intervention	SORE THROAT	PAIN	30101	Employee	367	Symptom presentation					64	Woman	1	NO	NO																			YES	2	NO					NO	NO	NO			YES
Intervention	SORE THROAT	PAIN	30101	Employee	368	Symptom presentation					66	Woman	5	NO	NO																			YES	1	NO					NO	NO	NO			YES
Intervention	COLD	RESPIRATORY	30101	Employee	369	Symptom presentation					46	Woman	5	NO	NO																			NO	0	NO					NO	NO	NO			YES
Intervention	COUGH	RESPIRATORY	30101	Employee	370	Symptom presentation					44	Woman	3	NO	NO																			NO	0	NO					NO	NO	NO			YES
Intervention	DYSMENORRHEA	PAIN	50401	Employee	371	Symptom presentation					26	Woman	2	NO	NO																			NO	0	NO					NO	NO	NO			YES
Intervention	COLD	RESPIRATORY	50401	Employee	372	Symptom presentation					50	Woman	2	NO	NO																			NO	0	NO					NO	NO	NO			NO
Intervention	COLD	RESPIRATORY	50401	Employee	373	Symptom presentation					55	Woman	2	NO	NO																			YES	2	NO					NO	NO	NO			YES
Intervention	SORE THROAT	PAIN	50401	Employee	374	Symptom presentation					64	Woman	2	NO	NO																			YES	2	NO					NO	NO	NO			YES
Intervention	NASAL CONGESTION	RESPIRATORY	50401	Employee	375	Symptom presentation					34	Man	2	NO	NO																			NO	0	NO					NO	NO	NO			YES
Intervention	COUGH	RESPIRATORY	50401	Employee	376	Symptom presentation					64	Woman	4	NO	NO																			YES	3	NO					NO	NO	NO			YES
Intervention	SORE THROAT	PAIN	50401	Employee	377	Direct product request	8022236	STREPYESLS LIDOCAINA - 24 PASTILLAS PARA CHUPAR			51	Woman	3	YES	NO																			NO	0	NO					NO	NO	NO			NO
Intervention	COLD	RESPIRATORY	50401	Employee	378	Symptom presentation					47	Man	3	NO	NO																			NO	0	NO					NO	NO	NO			YES
Intervention	NASAL CONGESTION	RESPIRATORY	50401	Employee	379	Symptom presentation					61	Man	3	NO	NO																			YES	5	NO					NO	NO	NO			YES
Intervention	DIARRHOEA	GASTROINTESTINAL	30803	Employee	380	Direct product request	8004171	FORTASEC - 2 MG 20 Caps			60	Man	1	NO	NO																			NO	0	NO					NO	NO	NO			YES	YES		Correct selection
Intervention	NASAL CONGESTION	RESPIRATORY	30803	Employee	381	Symptom presentation					82	Man	3	NO	NO																			YES	5	NO					NO	NO	NO			YES
Intervention	HEADACHE	PAIN	30801	Owner	382	Direct product request	7111856	ALMAX FORTE - 1.5 G 12 Powder Suspension			64	Man	2	NO	NO																			YES	4	NO					NO	NO	NO			YES	YES		Correct selection
Intervention	COLD	RESPIRATORY	30801	Owner	383	Symptom presentation					61	Woman	2	NO	YES	781435	LIZIPAINA (20 Tablets PARA CHUPAR)	7.18	Tablets	20	1	4	2	2.872										YES	2	NO					NO	NO	NO			YES
Intervention	COLD	RESPIRATORY	70101	Owner	384	Symptom presentation					80	Woman	7	NO	NO																			YES	5	NO					NO	NO	NO			NO
Intervention	HEADACHE	PAIN	30301	Employee	385	Direct product request	7553304	NAPROXENO SODICO CINFA - 550MG 10 Tablets RECUBIERTOS			51	Woman	3	NO	NO																			YES	1	NO					NO	NO	NO			YES	YES		Patient refuse recommendation
Intervention	NASAL CONGESTION	RESPIRATORY	30301	Employee	386	Direct product request	8433346	UTABON ADULTOS - 0.5 MG/ML Nasal spray 15 ML			42	Man	500	NO	YES	843334	UTABON ADULTOS (0.5 MG/ML Nasal spray 15 ML)	4.8	Nasal spray	15	1	1	500	48										NO	0	YES	> 3 días con tratamiento				YES	YES	YES		Centro de salud	YES	YES		Patient refuse recommendation
Intervention	HEADACHE	PAIN	30301	Employee	388	Direct product request	6619995	PARACETAMOL MYLAN EFG - 650 MG 40 Tablets			57	Woman	1	NO	NO																			YES	3	NO					NO	NO	NO			YES	YES		Correct selection
Intervention	COUGH	RESPIRATORY	30301	Employee	389	Direct product request	9717476	BISOLVON ANTITUYESVO - 2 MG/ML Solution 200 ML			12	Woman	4	NO	NO																			YES	1	NO					NO	NO	NO			YES	YES		Correct selection
Intervention	COLD	RESPIRATORY	30301	Employee	390	Symptom presentation					36	Woman	3	NO	NO																			NO	0	YES	Dolor de oídos o gran dificultad para tragar (odiNOfagia)	Dolor maxilar o frontal de predominio matutiNO que aumenta con la preYESón	>72 horas con tratamiento Sin mejoría.		Patient does not accept referral	NO	NO			YES
Intervention	COLD	RESPIRATORY	30301	Employee	391	Direct product request	6590850	BISOLGRIP FORTE - 10 Powder POLVO Solution			68	Man	3	NO	YES	663670	PARACETAMOL APOTEX EFG (650 MG 20 Tablets)	3	Tablets	20	1	3	3	1.35	669887	FLUTOX (3.54 MG/ML Solution 200 ML)	8.12	Solution	200	15	2	3	3.654	YES	1	NO					NO	NO	NO			YES	YES		Correct selection
Intervention	COLD SORE	DERMATOLOGICAL	30301	Employee	392	Direct product request	6532805	ACICLOVIR MABO EFG - 50 MG/G Cream 1 TUBO 2 G			22	Man	7	NO	NO																			NO	0	NO					NO	NO	NO			YES	YES		Correct selection
Intervention	COLD	RESPIRATORY	30301	Employee	393	Direct product request	6590850	BISOLGRIP FORTE - 10 Powder POLVO Solution			33	Woman	2	NO	NO																			YES	1	NO					NO	NO	NO			YES	YES		Correct selection
Intervention	SORE THROAT	PAIN	30301	Employee	394	Direct product request	7229346	BUCOMETASANA - 20 Tablets PARA CHUPAR			70	Man	4	NO	NO																			NO	0	NO					NO	NO	NO			YES	YES		Correct selection
Intervention	COLD SORE	DERMATOLOGICAL	30301	Employee	395	Direct product request	8757084	ACICLOVIR MYLAN EFG - 50 MG/G Cream 1 TUBO 2 G			55	Woman	2	NO	NO																			NO	0	NO					NO	NO	NO			YES	YES		Correct selection
Intervention	COUGH	RESPIRATORY	30301	Employee	396	Direct product request	6698877	FLUTOX - 3.54 MG/ML Solution 200 ML			72	Man	2	NO	NO																			YES	2	NO					NO	NO	NO			YES	YES		Correct selection
Intervention	COLD	RESPIRATORY	30301	Employee	397	Symptom presentation					51	Woman	2	NO	YES	677607	ESPIDIDOL (400 MG 12 Powder GRANULADO Solution MENTA)	4.59	Powder	12	1	3	2	2.295	663670	PARACETAMOL APOTEX EFG (650 MG 20 Tablets)	3	Tablets	20	1	3	2	0.9	NO	0	NO					NO	NO	NO			YES
Intervention	COLD	RESPIRATORY	30301	Employee	398	Symptom presentation					38	Man	3	NO	NO																			NO	0	NO					NO	NO	NO			YES
Intervention	SORE THROAT	PAIN	30301	Employee	399	Direct product request	9714574	ANTALGIN - 550 MG 10 Tablets RECUBIERTOS			55	Man	20	NO	YES	660050401	PANADOL (1 G 10 Powder EFERVESCENTES)	3.78	Powder	10	1	3	10	11.34										YES	2	YES	Dificultad para deglutir con características severas	Dificultad para respirar	Babeo exceYESvo en un niño pequeño	> 1 semana	YES	YES	YES		Centro de salud	YES	NO	Wrong dose
Intervention	COUGH	RESPIRATORY	30301	Employee	400	Symptom presentation					43	Woman	3	NO	NO																			NO	0	NO					NO	NO	NO			YES
Intervention	NASAL CONGESTION	RESPIRATORY	30301	Employee	401	Symptom presentation					36	Woman	1	NO	NO																			YES	1	NO					NO	NO	NO			YES
Intervention	NASAL CONGESTION	RESPIRATORY	30301	Employee	402	Symptom presentation					42	Woman	2	NO	NO																			NO	0	NO					NO	NO	NO			YES
Intervention	NASAL CONGESTION	RESPIRATORY	30301	Employee	403	Direct product request	6641170	CLARITYNE PLUS - 10/240 MG 7 Tablets LIBERACION PROLONGADA			62	Woman	2	NO	YES	664117	CLARITYNE PLUS (10/240 MG 7 Tablets LIBERACIÓN PROLONGADA)	9.75	Tablets	7	1	1	1	1.39286										YES	3	NO					NO	NO	NO			YES	YES		Correct selection
Intervention	NASAL CONGESTION	RESPIRATORY	30301	Employee	404	Direct product request	7095279	ASPIRINA COMPLEX - 10 Powder GRANULADO EFERVESCENTE			62	Woman	1	NO	NO																			NO	0	NO					NO	NO	NO			YES	YES		Correct selection
Intervention	HEARTBURN	GASTROINTESTINAL	30301	Employee	405	Direct product request	6926819	ALQUEN - 150 MG 20 Tablets			54	Woman	1	NO	NO																			NO	0	NO					NO	NO	NO			YES	YES		Correct selection
Intervention	COLD	RESPIRATORY	30301	Employee	406	Symptom presentation					53	Man	2	NO	NO																			NO	0	NO					NO	NO	NO			YES
Intervention	NASAL CONGESTION	RESPIRATORY	30301	Employee	407	Direct product request	6729755	SENIORAL NIÑOS - Solution 150 ML			14	Man	2	NO	NO																			NO	0	NO					NO	NO	YES			YES	NO	Wrong indication
Intervention	COLD	RESPIRATORY	30301	Employee	408	Direct product request	7095279	ASPIRINA COMPLEX - 10 Powder GRANULADO EFERVESCENTE			49	Man	7	NO	NO																			NO	0	NO					NO	NO	NO			YES	YES		Correct selection
Intervention	COLD	RESPIRATORY	30301	Employee	409	Direct product request	7703709	ALGIDOL - 20 Powder GRANULADO Solution			79	Woman	30	NO	NO																			YES	4	YES	>1 semana Sin tratamiento	Diabetes en paciente frágil, NO controlados (hiper o hipoglucemia) o con comorbilidad importante			YES	YES	YES		Centro de salud	YES	NO	Prescription medication
Intervention	HEARTBURN	GASTROINTESTINAL	30301	Employee	410	Direct product request	9733889	BEMOLAN - 800 MG 30 Powder GEL ORAL			62	Woman	1	NO	YES	695787	OMEPRAZOL SANDOZ CARE EFG (20 MG 14 Caps GASTRORREYESSTENTES (FRASCO))	2.95	Caps	14	2	1	1	0.421429										NO	0	YES	99				Patient does not accept referral	NO	NO			YES	YES		Correct selection
Intervention	COLD	RESPIRATORY	30301	Employee	411	Symptom presentation					57	Man	5	YES	NO																			YES	3	NO					NO	NO	NO			YES
Intervention	COLD	RESPIRATORY	30301	Employee	412	Direct product request	7600176	FRENADOL COMPLEX - 10 Powder GRANULADO Solution			47	Man	4	NO	NO																			NO	0	NO					NO	NO	NO			YES	YES		Correct selection
Intervention	COLD	RESPIRATORY	30301	Employee	413	Direct product request	695012	CIPROFLOXACINO ARISTO - 500 MG 14 Tablets RECUBIERTOS			72	Woman	6	NO	YES	965012	FRENADOL DESCONGESTIVO (16 Caps)	8.65	Caps	16	2	2	5	10.8125										YES	10	NO					NO	NO	NO			YES	YES		Correct selection
Intervention	NASAL CONGESTION	RESPIRATORY	30301	Employee	414	Direct product request	6590850	bISOLGRIP FORTE - 10 Powder POLVO Solution			59	Woman	1	NO	NO																			YES	2	NO					NO	NO	NO			YES	YES		Correct selection
Intervention	SORE THROAT	PAIN	30301	Employee	415	Direct product request	6794272	ESPIDIFEN EFG - 600 MG 40 Powder GRANULADO SOL ORAL MENTA			48	Man	4	NO	NO																			YES	1	NO					NO	NO	NO			YES	YES		Patient refuse recommendation
Intervention	COUGH	RESPIRATORY	30301	Employee	416	Direct product request	8972982	PECTOX - 50 MG/ML Solution 240 ML			30	Woman	6	NO	NO																			NO	0	NO					NO	NO	YES			YES	NO	Wrong indication
Intervention	COLD	RESPIRATORY	30301	Employee	417	Direct product request	7600176	FRENADOL COMPLEX - 10 Powder GRANULADO Solution			32	Man	3	NO	NO																			YES	1	NO					NO	NO	NO			YES	YES		Correct selection
Intervention	HEADACHE	PAIN	30301	Employee	418	Direct product request	6794272	ESPIDIFEN EFG - 600 MG 40 Powder GRANULADO SOL ORAL MENTA			42	Woman	1	NO	NO																			NO	0	NO					NO	NO	NO			YES	YES		Correct selection
Intervention	COLD	RESPIRATORY	30301	Employee	419	Symptom presentation					37	Man	1	NO	NO																			NO	0	NO					NO	NO	NO			YES
Intervention	NASAL CONGESTION	RESPIRATORY	30301	Employee	421	Symptom presentation					47	Man	1	NO	NO																			NO	0	NO					NO	NO	NO			YES
Intervention	COLD	RESPIRATORY	30301	Employee	422	Direct product request	7600176	FRENADOL COMPLEX - 10 Powder GRANULADO Solution			47	Man	7	NO	YES	760017	FRENADOL COMPLEX (10 Powder GRANULADO Solution)	8.65	Powder	10	1	2	5	8.65										YES	3	NO					NO	NO	NO			YES	YES		Correct selection
Intervention	COLD	RESPIRATORY	30301	Employee	423	Direct product request	6590850	BISOLGRIP FORTE - 10 Powder POLVO Solution			42	Man	2	NO	NO																			NO	0	NO					NO	NO	NO			YES	YES		Correct selection
Intervention	COLD	RESPIRATORY	30301	Employee	424	Direct product request	6815281	COULDINA - 20 Tablets			60	Woman	1	NO	NO																			NO	0	NO					NO	NO	NO			YES	YES		Correct selection
Intervention	COLD	RESPIRATORY	30301	Employee	425	Symptom presentation					42	Woman	2	NO	NO																			NO	0	NO					NO	NO	NO			YES
Intervention	COUGH	RESPIRATORY	30301	Employee	426	Symptom presentation					67	Woman	5	NO	NO																			YES	2	NO					NO	NO	NO			YES
Intervention	COUGH	RESPIRATORY	30301	Employee	427	Symptom presentation					60	Man	1	NO	NO																			YES	1	NO					NO	NO	NO			YES
Intervention	COUGH	RESPIRATORY	30301	Employee	428	Symptom presentation					53	Woman	45	NO	YES	669887	FLUTOX (3.54 MG/ML Solution 200 ML)	7.96	Solution	200	10	3	10	11.94										NO	0	YES	>3 semanas (subaguda o crónica)				Patient does not accept referral	NO	NO			YES
Intervention	COLD	RESPIRATORY	30301	Employee	429	Symptom presentation					47	Man	2	NO	NO																			NO	0	NO					NO	NO	NO			YES
Intervention	SORE THROAT	PAIN	30301	Employee	430	Symptom presentation					36	Man	1	NO	NO																			NO	0	NO					NO	NO	NO			YES
Intervention	COLD	RESPIRATORY	30301	Employee	431	Direct product request	7600176	FRENADOL COMPLEX - 10 Powder GRANULADO Solution			46	Woman	10	NO	YES	760017	FRENADOL COMPLEX (10 Powder GRANULADO Solution)	8.65	Powder	10	1	3	7	18.165										NO	0	NO					NO	NO	NO			YES	YES		Correct selection
Intervention	NASAL CONGESTION	RESPIRATORY	30301	Employee	432	Symptom presentation					55	Man	1	NO	NO																			NO	0	NO					NO	NO	NO			YES
Intervention	COUGH	RESPIRATORY	30301	Employee	433	Symptom presentation					55	Man	1	NO	NO																			NO	0	NO					NO	NO	NO			YES
Intervention	COLD	RESPIRATORY	30301	Employee	434	Symptom presentation					47	Woman	2	NO	NO																			NO	0	NO					NO	NO	NO			YES
Intervention	COUGH	RESPIRATORY	30301	Employee	435	Symptom presentation					60	Man	1	NO	NO																			NO	0	NO					NO	NO	NO			YES
Intervention	COLD	RESPIRATORY	30301	Employee	436	Direct product request	7600176	FRENADOL COMPLEX - 10 Powder GRANULADO Solution			31	Man	2	NO	NO																			NO	0	NO					NO	NO	NO			YES	YES		Correct selection
Intervention	COUGH	RESPIRATORY	30301	Employee	437	Symptom presentation					55	Woman	3	NO	NO																			YES	10	NO					NO	NO	NO			YES
Intervention	COUGH	RESPIRATORY	30301	Employee	438	Direct product request	6698877	FLUTOX - 3.54 MG/ML Solution 200 ML			41	Woman	10	NO	NO																			YES	1	NO					NO	NO	NO			YES	YES		Correct selection
Intervention	COUGH	RESPIRATORY	30301	Employee	439	Symptom presentation					46	Woman	7	NO	NO																			NO	0	NO					NO	NO	NO			YES
Intervention	COUGH	RESPIRATORY	30301	Employee	440	Direct product request	6506325	BISOLVON MUCOLITICO - 1.6 MG/ML Solution 200 ML			55	Man	7	NO	NO																			YES	5	NO					NO	NO	NO			YES	YES		Correct selection
Intervention	SORE THROAT	PAIN	30301	Employee	441	Symptom presentation					57	Woman	1	NO	YES	663670	PARACETAMOL APOTEX EFG (650 MG 20 Tablets)	3	Tablets	20	1	3	1	0.45										NO	0	NO					NO	NO	NO			YES
Intervention	COUGH	RESPIRATORY	30301	Employee	442	Symptom presentation					57	Man	5	NO	NO																			YES	2	NO					NO	NO	NO			YES
Intervention	COUGH	RESPIRATORY	30301	Employee	443	Symptom presentation					56	Woman	6	NO	NO																			NO	0	NO					NO	NO	NO			YES
Intervention	NASAL CONGESTION	RESPIRATORY	30301	Employee	444	Direct product request	8167289	RESPIBIEN - 0.5 MG/ML Nasal spray 15 ML			52	Man	30	NO	NO																			YES	4	YES	> 3 días con tratamiento	Rinitis medicamenTOSa			YES	YES	YES		Centro de salud	YES	YES		Correct selection
Intervention	COLD	RESPIRATORY	30301	Employee	445	Symptom presentation					35	Man	9	NO	YES	663670	PARACETAMOL APOTEX EFG (650 MG 20 Tablets)	3	Tablets	20	1	3	4	1.8										NO	0	NO					NO	NO	NO			YES
Intervention	COLD	RESPIRATORY	30301	Employee	446	Symptom presentation					34	Man	2	NO	NO																			NO	0	YES	Sospecha de gripe (EDO)				NO	NO	NO	Porque NO hemos inventado nada nuevo para la gripe este año, el tratamiento YESgue YESendo Sintomático.		YES
Intervention	COLD	RESPIRATORY	30301	Employee	447	Symptom presentation					73	Man	3	NO	NO																			YES	3	YES	Sospecha de gripe (EDO)				YES	YES	YES		Centro de salud	YES
Intervention	COUGH	RESPIRATORY	30301	Employee	448	Symptom presentation					61	Woman	2	NO	NO																			YES	3	NO					NO	NO	NO			YES
Intervention	HEADACHE	PAIN	30301	Employee	449	Symptom presentation					58	Woman	3	NO	NO																			YES	2	NO					NO	NO	NO			YES
Intervention	COUGH	RESPIRATORY	30301	Employee	450	Symptom presentation					44	Woman	7	NO	NO																			YES	1	NO					NO	NO	NO			YES
Intervention	COUGH	RESPIRATORY	30301	Employee	451	Symptom presentation					74	Man	7	NO	NO																			YES	1	NO					NO	NO	NO			YES
Intervention	COUGH	RESPIRATORY	30301	Employee	452	Symptom presentation					11	Man	2	NO	NO																			NO	0	YES	TOS en paroxismos y acompañada de VOMITOS o del típico “gallo”				YES	YES	YES		Centro de salud	YES
Intervention	NASAL CONGESTION	RESPIRATORY	30301	Employee	453	Symptom presentation					25	Woman	5	NO	NO																			NO	0	NO					NO	NO	NO			YES
Intervention	COUGH	RESPIRATORY	30301	Employee	454	Symptom presentation					41	Woman	1	NO	NO																			NO	0	NO					NO	NO	NO			YES
Intervention	NASAL CONGESTION	RESPIRATORY	30301	Employee	455	Symptom presentation					39	Man	4	NO	NO																			NO	0	NO					NO	NO	NO			YES
Intervention	COLD	RESPIRATORY	30301	Employee	456	Symptom presentation					29	Man	8	NO	YES																			NO	0	NO					NO	NO	NO			YES
Intervention	COLD	RESPIRATORY	30301	Employee	457	Symptom presentation					52	Man	2	NO	NO																			YES	1	NO					NO	NO	NO			YES
Intervention	COLD	RESPIRATORY	30301	Employee	458	Symptom presentation					58	Woman	1	NO	NO																			YES	2	YES	Asma, EPOC				YES	YES	YES		Centro de salud	YES
Intervention	HEADACHE	PAIN	30301	Employee	459	Symptom presentation					13	Man	3	NO	NO																			NO	0	NO					NO	NO	NO			YES
Intervention	COUGH	RESPIRATORY	30301	Employee	460	Symptom presentation					54	Man	15	NO	NO																			YES	3	NO					NO	NO	NO			YES
Intervention	SORE THROAT	PAIN	30301	Employee	461	Symptom presentation					34	Woman	6	NO	NO																			NO	0	NO					NO	NO	NO			YES
Intervention	COLD	RESPIRATORY	30301	Employee	462	Symptom presentation					26	Woman	2	NO	NO																			NO	0	NO					NO	NO	NO			YES
Intervention	COLD	RESPIRATORY	30301	Employee	463	Symptom presentation					48	Man	10	NO	NO																			YES	2	NO					NO	NO	NO			YES
Intervention	COUGH	RESPIRATORY	30301	Employee	464	Symptom presentation					86	Woman	31	NO	NO																			YES	7	YES	> 75 años con patologías asociadas				NO	NO	NO	Porque fue hace 1 mes al médico por "gripe", y solo le queda el Sintoma de la TOS seca.		YES
Intervention	COLD	RESPIRATORY	30301	Employee	465	Symptom presentation					11	Man	5	NO	NO																			NO	0	NO					NO	NO	NO			YES
Intervention	COUGH	RESPIRATORY	30301	Employee	467	Direct product request	8804924	MUCOSAN - 60 MG 20 Powder POLVO Solution			71	Man	15	NO	NO																			YES	2	NO					NO	NO	NO			YES	YES		Correct selection
Intervention	SORE THROAT	PAIN	30301	Employee	468	Symptom presentation					47	Man	2	NO	NO																			YES	2	NO					NO	NO	NO			YES
Intervention	COLD	RESPIRATORY	30301	Employee	469	Symptom presentation					65	Man	4	NO	NO																			YES	1	YES	Sospecha de gripe (EDO)				YES	YES	YES		Centro de salud	YES
Intervention	COUGH	RESPIRATORY	30301	Employee	470	Symptom presentation					67	Woman	2	NO	NO																			YES	3	NO					NO	NO	NO			YES
Intervention	COUGH	RESPIRATORY	30301	Employee	471	Symptom presentation					63	Man	15	NO	NO																			YES	3	NO					NO	NO	NO			YES
Intervention	COUGH	RESPIRATORY	30301	Employee	472	Symptom presentation					34	Man	1	NO	NO																			YES	7	NO					NO	NO	NO			YES
Intervention	SORE THROAT	PAIN	30301	Employee	473	Symptom presentation					33	Woman	6	NO	NO																			NO	0	NO					NO	NO	NO			YES
Intervention	COUGH	RESPIRATORY	30301	Employee	474	Symptom presentation					63	Woman	2	NO	NO																			YES	3	NO					NO	NO	NO			YES
Intervention	HEADACHE	PAIN	30301	Employee	475	Direct product request	6701744	ANALGILASA - 20 Tablets RECUBIERTOS			55	Woman	2	NO	NO																			YES	2	NO					NO	NO	NO			YES	YES		Correct selection
Intervention	COLD	RESPIRATORY	30301	Employee	476	Direct product request	7586647	FLUIDIN MUCOLITICO - Solution 250 ML			78	Woman	3	NO	NO																			YES	3	YES	> 75 años con patologías asociadas	Asma, EPOC, Enfisema			NO	NO	NO	Paciente con bronquitis crónica que "meneja" perfectamente su enfermedad. Padece desde 23.		YES	YES		Correct selection
Intervention	SORE THROAT	PAIN	30301	Employee	477	Direct product request	7814351	LIZIPAINA - 20 Tablets PARA CHUPAR			43	Man	7	NO	NO																			NO	0	NO					NO	NO	NO			YES	YES		Correct selection
Intervention	COLD	RESPIRATORY	30301	Employee	478	Direct product request	7600176	FRENADOL COMPLEX - 10 Powder GRANULADO Solution			43	Man	4	NO	NO																			NO	0	NO					NO	NO	NO			YES	YES		Correct selection
Intervention	COLD	RESPIRATORY	30301	Employee	479	Direct product request	6590850	BISOLGRIP FORTE - 10 Powder POLVO Solution			47	Man	4	NO	NO																			NO	0	NO					NO	NO	NO			YES	YES		Correct selection
Intervention	COUGH	RESPIRATORY	30301	Employee	480	Symptom presentation					67	Woman	4	NO	NO																			YES	2	NO					NO	NO	NO			YES
Intervention	COLD	RESPIRATORY	30301	Employee	481	Symptom presentation					36	Man	1	NO	NO																			NO	0	NO					NO	NO	NO			YES
Intervention	COUGH	RESPIRATORY	30301	Employee	482	Symptom presentation					50	Woman	7	NO	NO																			YES	1	NO					NO	NO	NO			YES
Intervention	COLD	RESPIRATORY	30301	Employee	484	Symptom presentation					36	Woman	2	NO	YES	698422	DOLOSTOP (650 MG 20 Tablets)	4	Tablets	20	1	3	2	1.2										NO	0	NO					NO	NO	NO			YES
Intervention	SORE THROAT	PAIN	30301	Employee	485	Symptom presentation					61	Woman	2	NO	YES	701702	IBUDOL EFG (400 MG 20 Tablets RECUBIERTOS)	4.3	Tablets	20	1	3	2	1.29										YES	2	NO					NO	NO	NO			YES
Intervention	SORE THROAT	PAIN	30301	Employee	486	Direct product request	6699607	NEOBRUFEN - 600 MG 40 Powder EFERVESCENTES			30	Woman	3	NO	NO																			NO	0	NO					NO	NO	NO			YES	YES		Correct selection
Intervention	COUGH	RESPIRATORY	30301	Employee	488	Symptom presentation					58	Man	10	NO	NO																			NO	0	NO					NO	NO	NO			YES
Intervention	COUGH	RESPIRATORY	30301	Employee	489	Symptom presentation					30	Woman	1	NO	NO																			YES	1	NO					NO	NO	NO			YES
Intervention	COLD	RESPIRATORY	30301	Employee	490	Direct product request	9650124	FRENADOL DESCONGESTIVO - 16 Caps			66	Woman	3	NO	NO																			YES	5	NO					NO	NO	NO			YES	YES		Correct selection
Intervention	SORE THROAT	PAIN	30301	Employee	491	Direct product request	6564738	ESPIDIFEN - 600 MG 40 Powder GRANULADO SOL ORAL ALBARICOQUE			77	Woman	15	NO	NO																			YES	2	YES	> 75 años con patologías asociadas	> 1 semana			YES	YES	YES		Centro de salud	YES	NO	Wrong dose
Intervention	COUGH	RESPIRATORY	30301	Employee	492	Symptom presentation					52	Man	15	NO	NO																			YES	3	NO					NO	NO	NO			YES
Intervention	COUGH	RESPIRATORY	30301	Employee	493	Symptom presentation					84	Woman	21	NO	NO																			YES	4	YES	> 75 años con patologías asociadas	>3 semanas (subaguda o crónica)	Asma, EPOC, Enfisema		NO	NO	NO	La paciente NOs comenta que tiene diagNOsticado bronquitis crónica, y tiene buen manejo de las exacerbaciones.		YES
Intervention	COUGH	RESPIRATORY	30301	Employee	494	Symptom presentation					67	Woman	1	NO	NO																			YES	1	NO					NO	NO	NO			YES
Intervention	NASAL CONGESTION	RESPIRATORY	30301	Employee	495	Symptom presentation					43	Woman	2	NO	NO																			NO	0	NO					NO	NO	NO			YES
Intervention	COLD	RESPIRATORY	30301	Employee	496	Direct product request	8167289	RESPIBIEN - 0.5 MG/ML Nasal spray 15 ML			26	Man	5	NO	NO																			NO	0	NO					NO	NO	NO			YES	YES		Correct selection
Intervention	HEADACHE	PAIN	30301	Employee	497	Symptom presentation					12	Woman	2	NO	NO																			NO	0	NO					NO	NO	NO			YES
Intervention	COLD	RESPIRATORY	30301	Employee	498	Symptom presentation					49	Woman	10	NO	NO																			YES	2	YES	>1 semana Sin tratamiento				YES	YES	YES		Centro de salud	YES
Intervention	NASAL CONGESTION	RESPIRATORY	30301	Employee	499	Symptom presentation					42	Woman	2	NO	NO																			NO	0	NO					NO	NO	NO			YES
Intervention	COUGH	RESPIRATORY	30301	Employee	500	Symptom presentation					59	Woman	3	NO	NO																			YES	3	NO					NO	NO	NO			YES
Intervention	COUGH	RESPIRATORY	30301	Employee	501	Symptom presentation					48	Woman	2	NO	NO																			YES	1	NO					NO	NO	NO			YES
Intervention	SORE THROAT	PAIN	30301	Employee	502	Direct product request	6006641	IBUPROFENO (ARGININA) CINFA EFG - 600 MG 500 Powder GRANULADO Solution			59	Woman	2	NO	YES	689206	LIZIPADOL (20 MG 18 PASTILLAS PARA CHUPAR)	8.2	Tablets	18	1	3	2	2.73333										YES	1	NO					NO	NO	YES			YES	NO	Wrong dose
Intervention	COLD	RESPIRATORY	70102	Employee	503	Symptom presentation					57	Man	4	NO	YES	663670	PARACETAMOL APOTEX EFG (650 MG 20 Tablets)	3	Tablets	20	1	3	4	1.8										YES	3	NO					NO	NO	NO			YES
Intervention	COLD	RESPIRATORY	70102	Employee	504	Symptom presentation					20	Woman	2	NO	NO																			NO	0	NO					NO	NO	NO			YES
Intervention	SORE THROAT	PAIN	30802	Employee	505	Symptom presentation					58	Woman	3	NO	NO																			YES	2	NO					NO	NO	NO			YES
Intervention	COUGH	RESPIRATORY	30802	Employee	506	Symptom presentation					40	Man	2	NO	NO																			NO	0	NO					NO	NO	NO			NO
Intervention	COUGH	RESPIRATORY	30802	Employee	507	Symptom presentation					49	Woman	8	NO	NO																			YES	3	YES	Disnea, YESbilancias o esputo con sangre o purulento				YES	YES	YES		Centro de salud	YES
Intervention	COLD	RESPIRATORY	30802	Employee	508	Symptom presentation					50	Man	2	NO	NO																			YES	6	NO					NO	NO	NO			YES
Intervention	COLD	RESPIRATORY	30802	Employee	509	Symptom presentation					76	Man	1	NO	YES	663670	PARACETAMOL APOTEX EFG (650 MG 20 Tablets)	3	Tablets	20	1	3	1	0.45										NO	0	NO					NO	NO	NO			YES
Intervention	COLD	RESPIRATORY	30802	Employee	510	Symptom presentation					47	Woman	4	NO	YES	663670	PARACETAMOL APOTEX EFG (650 MG 20 Tablets)	3	Tablets	20	1	3	4	1.8										YES	1	NO					NO	NO	NO			YES
Intervention	COUGH	RESPIRATORY	50601	Employee	511	Symptom presentation					76	Man	7	NO	NO																			YES	4	NO					NO	NO	NO			YES
Intervention	DIARRHOEA	GASTROINTESTINAL	50601	Employee	512	Symptom presentation					66	Woman	1	NO	NO																			YES	5	NO					NO	NO	NO			YES
Intervention	SORE THROAT	PAIN	50601	Employee	513	Symptom presentation					60	Man	2	NO	NO																			YES	4	NO					NO	NO	NO			YES
Intervention	COLD	RESPIRATORY	50601	Employee	514	Symptom presentation					39	Man	3	YES	NO																			NO	0	NO					NO	NO	NO			YES
Intervention	DIARRHOEA	GASTROINTESTINAL	50601	Employee	515	Symptom presentation					71	Woman	5	NO	NO																			YES	2	NO					NO	NO	NO			YES
Intervention	COLD	RESPIRATORY	50601	Employee	516	Symptom presentation					42	Man	3	NO	NO																			NO	0	NO					NO	NO	NO			YES
Intervention	COLD	RESPIRATORY	50601	Employee	517	Symptom presentation					36	Woman	3	NO	NO																			NO	0	NO					NO	NO	NO			YES
Intervention	COLD	RESPIRATORY	50601	Employee	518	Symptom presentation					56	Woman	2	NO	YES	660286	FLUIMUCIL COMPLEX (500/200 MG 12 Tablets)	7.35	Tablets	12	1	1	2	1.225										NO	0	NO					NO	NO	NO			YES
Intervention	SORE THROAT	PAIN	50601	Employee	519	Symptom presentation					59	Man	4	NO	YES	781435	LIZIPAINA (20 Tablets PARA CHUPAR)	7.18	Tablets	20	1	3	4	4.308										YES	1	NO					NO	NO	NO			YES
Intervention	SORE THROAT	PAIN	50601	Employee	520	Symptom presentation					61	Woman	2	NO	YES	746388	BISOLGRIP FORTE - 10 Powder POLVO Solution	8.99	Powder	10	1	3	2	5.394										YES	1	NO					NO	NO	NO			YES
Intervention	COUGH	RESPIRATORY	50601	Employee	521	Symptom presentation					64	Woman	10	NO	YES	7600176	FRENADOL COMPLEX - 10 Powder GRANULADO Solution	9.45	Powder	10	1	3	7	19.845										NO	0	NO					NO	NO	NO			YES
Intervention	COLD	RESPIRATORY	50601	Employee	522	Symptom presentation					60	Man	4	NO	YES	8844036	FLUIMUCIL FORTE - 600MG 40 Tablets	6.53	Tablets	40	1	1	4	0.653										NO	0	NO					NO	NO	NO			YES
Intervention	SORE THROAT	PAIN	50601	Employee	523	Symptom presentation					73	Woman	1	NO	NO																			NO	0	NO					NO	NO	NO			YES
Intervention	COLD	RESPIRATORY	50601	Employee	524	Symptom presentation					50	Man	3	NO	NO																			YES	4	NO					NO	NO	NO			YES
Intervention	COUGH	RESPIRATORY	30401	Owner	526	Symptom presentation					41	Man	1	YES	NO																			NO	0	NO					NO	NO	NO			YES
Intervention	COUGH	RESPIRATORY	40102	Employee	527	Symptom presentation					37	Man	3	NO	NO																			NO	0	NO					NO	NO	NO			YES
Intervention	COUGH	RESPIRATORY	40102	Employee	528	Direct product request	6554562	FLUIDIN MUCOLITICO - 50 MG/ML Solution 200 ML			48	Woman	3	NO	NO																			YES	3	NO					NO	NO	NO			YES	YES		Correct selection
Intervention	COUGH	RESPIRATORY	40102	Employee	529	Direct product request	6875179	PECTOX LISinA - 2.7 G 20 Powder GRANULADO Solution			30	Woman	9	NO	NO																			NO	0	NO					NO	NO	NO			YES	YES		Correct selection
Intervention	NASAL CONGESTION	RESPIRATORY	40102	Employee	530	Direct product request	8844036	FLUIMUCIL FORTE - 600 MG 20 Tablets			25	Woman	4	NO	NO																			NO	0	NO					NO	NO	YES			YES	NO	Wrong indication
Intervention	COLD	RESPIRATORY	40102	Employee	531	Symptom presentation					50	Woman	2	NO	NO																			NO	0	NO					NO	NO	NO			YES
Intervention	COUGH	RESPIRATORY	30601		532	Symptom presentation					37	Woman	3	NO	NO																			NO	0	NO					NO	NO	NO			YES
Intervention	COUGH	RESPIRATORY	30601		533	Symptom presentation					34	Man	7	NO	YES	669887	FLUTOX (3.54 MG/ML Solution 200 ML)	7.96	Solution	200	10	3	7	8.358										NO	0	NO					YES	YES	YES		Centro de salud	NO
Intervention	COLD SORE	DERMATOLOGICAL	30402	Employee	534	Symptom presentation					33	Woman	4	NO	YES	659885	ZOVICREM LABIAL (50 MG/G Cream 1 TUBO 2 G (CON BOMBA DOYESFICADORA)	6.4	Cream	2	1	2	2											YES	7	NO					NO	NO	NO			NO
Intervention	COLD	RESPIRATORY	30402	Employee	535	Symptom presentation					56	Man	2	NO	NO																			YES	1	NO					NO	NO	NO			YES
Intervention	FLATULENCE	GASTROINTESTINAL	30402	Employee	536	Symptom presentation					33	Woman	3	NO	NO																			YES	7	NO					NO	NO	NO			NO
Intervention	COLD	RESPIRATORY	30402	Employee	537	Symptom presentation					46	Woman	1	YES	NO																			NO	0	NO					NO	NO	NO			YES
Intervention	COUGH	RESPIRATORY	30402	Employee	538	Symptom presentation					68	Woman	7	NO	NO																			YES	6	NO					NO	NO	NO			YES
Intervention	COLD	RESPIRATORY	30402	Employee	539	Symptom presentation					27	Woman	4	YES	YES	770370	ALGIDOL - 20 Powder	3.12	Powder	20	1	3	4	1.872										YES	4	NO					NO	NO	NO			YES
Intervention	COLD	RESPIRATORY	30402	Employee	540	Symptom presentation					51	Woman	2	NO	YES	663670	PARACETAMOL APOTEX EFG (650 MG 20 Tablets)	3	Tablets	20	1	3	2	0.9										YES	3	NO					NO	NO	NO			YES
Intervention	COUGH	RESPIRATORY	30402	Employee	541	Symptom presentation					64	Man	4	NO	NO																			YES	5	NO					NO	NO	NO			YES
Intervention	COUGH	RESPIRATORY	30402	Employee	542	Symptom presentation					63	Woman	2	NO	NO																			YES	3	NO					NO	NO	NO			YES
Intervention	COLD	RESPIRATORY	30402	Employee	543	Direct product request	7600176	FRENADOL COMPLEX - 10 Powder GRANULADO Solution			63	Man	2	NO	NO																			YES	3	NO					NO	NO	NO			YES	YES		Correct selection
Intervention	COUGH	RESPIRATORY	30402	Employee	544	Symptom presentation					75	Woman	15	NO	NO																			YES	4	NO					NO	NO	NO			NO
Intervention	COLD	RESPIRATORY	30402	Employee	545	Direct product request	7703709	ALGIDOL - 20 Powder GRANULADO Solution			68	Woman	3	NO	NO																			YES	6	NO					NO	NO	NO			YES	YES		Patient refuse recommendation
Intervention	COUGH	RESPIRATORY	30402	Employee	546	Symptom presentation					53	Woman	5	NO	NO																			YES	2	NO					NO	NO	NO			NO
Intervention	COUGH	RESPIRATORY	30402	Employee	547	Symptom presentation					65	Woman	14	NO	YES	669887	FLUTOX (3.54 MG/ML Solution 200 ML)	7.96	Solution	200	10	3	7	8.358										YES	2	NO					NO	NO	NO			NO
Intervention	COUGH	RESPIRATORY	30402	Employee	548	Symptom presentation					60	Woman	7	NO	NO																			YES	1	NO					NO	NO	NO			NO
Intervention	COLD SORE	DERMATOLOGICAL	30402	Employee	549	Symptom presentation					25	Woman	1	YES	NO																			NO	0	NO					NO	NO	NO			YES
Intervention	COLD	RESPIRATORY	50501		550	Symptom presentation					45	Woman	15	NO	YES	965590	DESENFRIOL C (10 Powder GRANULADO Solution)	7.6	Powder	10	1	3	15	34.2										NO	0	NO					NO	NO	NO			YES
Intervention	HEADACHE	PAIN	90101		551	Symptom presentation					53	Woman	3	NO	YES	7045441	MAXALT MAX - 10 MG 6 LIOFILIZADOS ORALES	26.4	Tablets	6	1	0.5	4	8.8										YES	1	NO					NO	NO	NO			NO
Intervention	DIARRHOEA	GASTROINTESTINAL	40102	Employee	552	Symptom presentation					31	Man	1	NO	NO																			NO	0	NO					NO	NO	NO			NO
control	COLD	RESPIRATORY	100202	Owner	553	Direct product request	9918934	BISOLGRIP - 10 Powder GRANULADO Solution			14	Man	2	NO	NO																			NO	0	NO					NO	NO	NO			YES	YES		Correct selection
control	COUGH	RESPIRATORY	200101	Employee	554	Direct product request	7995449	INISTON EXPECTORANTE Y DESCONGESTIVO - Solution 200 ML			59	Man	4	NO	NO																			YES	2	NO					NO	NO	NO			YES	YES		Correct selection
Intervention	NASAL CONGESTION	RESPIRATORY	40102	Employee	555	Symptom presentation					29	Woman	1	NO	NO																			NO	0	NO					NO	NO	NO			NO
control	SORE THROAT	PAIN	130201	Employee	556	Symptom presentation					42	Woman	2	NO	NO																			NO	0	NO					NO	NO	NO			NO
control	COLD	RESPIRATORY	130201	Employee	557	Symptom presentation					42	Woman	1	NO	NO																			YES	1	NO					NO	NO	NO			YES
control	COLD SORE	DERMATOLOGICAL	210101	Owner	558	Direct product request	8175857	ACICLOVIR STADA GENERICOS - 50 MG/G Cream 1 TUBO 2 G			42	Woman	2	NO	NO																			NO	0	NO					NO	NO	NO			YES	YES		Correct selection
control	COLD SORE	DERMATOLOGICAL	120202	Employee	559	Symptom presentation					45	Woman	3	NO	NO																			NO	0	NO					NO	NO	NO			YES
control	COUGH	RESPIRATORY	160101	Owner	560	Symptom presentation					10	Woman	2	NO	NO																			NO	0	NO					NO	NO	NO			YES
Intervention	COLD	RESPIRATORY	40102	Employee	561	Symptom presentation					46	Man	1	NO	NO																			YES	1	NO					NO	NO	NO			YES
control	COLD SORE	DERMATOLOGICAL	160101	Owner	562	Symptom presentation					62	Woman	2	NO	NO																			YES	4	NO					NO	NO	NO			YES
Intervention	DIARRHOEA	GASTROINTESTINAL	40102	Employee	563	Symptom presentation					26	Woman	1	NO	NO																			NO	0	NO					NO	NO	NO			YES
control	COLD SORE	DERMATOLOGICAL	180102	Employee	564	Symptom presentation					55	Woman	2	YES	NO																			NO	0	NO					NO	NO	NO			YES
control	NASAL CONGESTION	RESPIRATORY	120201	Owner	565	Symptom presentation					70	Man	3	NO	NO																			YES	12	NO					NO	NO	NO			NO
control	COLD	RESPIRATORY	180102	Employee	566	Direct product request	760017	FRENADOL COMPLEX - 10 Powder GRANULADO Solution			54	Woman	3	NO	NO																			YES	1	NO					NO	NO	NO			YES	YES		Correct selection
control	DYSMENORRHEA	PAIN	160101	Owner	567	Direct product request	998484	ANTALGIN 550 MG - 40 Tablets			29	Woman	1	NO	NO																			NO	0	NO					NO	NO	NO			YES	YES		Correct selection
control	COLD	RESPIRATORY	180101	Owner	568	Direct product request	760017	FRENADOL COMPLEX - 10 Powder GRANULADO Solution			30	Woman	2	NO	NO																			NO	0	NO					NO	NO	NO			YES	YES		Correct selection
Intervention	COUGH	RESPIRATORY	40102	Employee	569	Symptom presentation					82	Woman	3	NO	NO																			YES	4	NO					NO	NO	NO			YES
control	COLD	RESPIRATORY	180102	Employee	570	Direct product request	760017	FRENADOL COMPLEX - 10 Powder GRANULADO Solution			35	Woman	2	NO	YES	760017	FRENADOL COMPLEX (10 Powder GRANULADO Solution)	8.65	Powder	10	1	3	1	2.595										NO	0	NO					NO	NO	NO			YES	YES		Correct selection
control	NASAL CONGESTION	RESPIRATORY	120202	Employee	571	Symptom presentation					30	Woman	2	NO	NO																			NO	0	NO					NO	NO	NO			YES
control	COLD	RESPIRATORY	100202	Owner	572	Direct product request	760017	FRENADOL COMPLEX - 10 Powder GRANULADO Solution			51	Woman	3	NO	NO																			NO	0	NO					NO	NO	NO			YES	YES		Correct selection
control	SORE THROAT	PAIN	220101	Owner	573	Symptom presentation					62	Woman	6	NO	YES	6504178	IBUPROFENO VIR - 600 MG 40 Tablets RECUBIERTOS	1.97	Tablets	40	1	3	3	0.44325										YES	5	NO					NO	NO	NO			YES
control	COLD	RESPIRATORY	180102	Employee	574	Direct product request	685704	ACETILCISTEINA TEVA EFG 600MG - 20 Tablets			59	Woman	3	NO	NO																			YES	2	NO					NO	NO	NO			YES	YES		Correct selection
control	COLD	RESPIRATORY	130201	Employee	575	Symptom presentation					61	Man	2	NO	NO																			YES	3	NO					NO	NO	NO			YES
control	COUGH	RESPIRATORY	120201	Owner	576	Symptom presentation					81	Man	6	NO	YES	748343	CINFATOS EXPECTORANTE (2/20 MG/ML Solution 200 ML)	7.45	Solution	200	1	4	10	1.49										YES	6	NO					NO	NO	NO			YES
control	SORE THROAT	PAIN	120202	Employee	577	Symptom presentation					38	Man	2	NO	NO																			NO	0	NO					NO	NO	NO			YES
control	NASAL CONGESTION	RESPIRATORY	160101	Owner	578	Direct product request	8167289	RESPIBIEN - 0.5 MG/ML Nasal spray 15 ML			54	Woman	1	NO	NO																			YES	4	NO					NO	NO	NO			YES	YES		Correct selection
control	COLD	RESPIRATORY	230101	Employee	579	Symptom presentation					29	Woman	5	NO	NO																			NO	0	NO					NO	NO	NO			YES
control	COLD SORE	DERMATOLOGICAL	240103		580	Symptom presentation					58	Woman	2	NO	NO																			YES	1	NO					NO	NO	NO			YES
control	COLD	RESPIRATORY	240101		581	Direct product request	7542674	IBUPROFENO NORMON EFG - 400 MG 30 Tablets RECUBIERTOS			13	Woman	3	NO	YES	666107	DALSY (20 MG/ML SUSPENYESÓN ORAL 200 ML)	4.07	Suspension	200	10	3	1	0.6105										NO	0	NO					NO	NO	NO			YES	YES		Correct selection
control	HEADACHE	PAIN	240101		582	Symptom presentation					46	Woman	1	NO	YES	978064	PARACETAMOL SERRA (500 MG 20 Tablets)	2.81	Tablets	20	1	3	2	0.843										NO	0	NO					NO	NO	NO			YES
control	COUGH	RESPIRATORY	100202	Owner	583	Symptom presentation					53	Woman	7	NO	NO																			NO	0	NO					NO	NO	NO			YES
Intervention	SORE THROAT	PAIN	50401	Employee	584	Symptom presentation					46	Man	2	NO	NO																			NO	0	NO					NO	NO	NO			YES
control	HEADACHE	PAIN	160101	Owner	585	Direct product request	7017011	IBUKERN EFG - 600 MG 40 Tablets RECUBIERTOS			40	Man	2	NO	NO																			NO	0	NO					NO	NO	NO			YES	YES		Correct selection
control	COLD	RESPIRATORY	230101	Employee	586	Direct product request	6818176	FRENADOL FORTE - 10 Powder GRANULADO Solution			30	Woman	2	NO	NO																			NO	0	NO					NO	NO	NO			YES	YES		Correct selection
control	COLD	RESPIRATORY	230101	Employee	587	Direct product request	6818176	FRENADOL FORTE - 10 Powder GRANULADO Solution			25	Man	1	NO	NO																			NO	0	NO					NO	NO	NO			YES	YES		Correct selection
control	NASAL CONGESTION	RESPIRATORY	240102		588	Symptom presentation					52	Man	5	NO	NO																			YES	1	NO					NO	NO	NO			YES
control	COLD	RESPIRATORY	210101	Owner	589	Direct product request	8972982	PECTOX - 50 MG/ML Solution 240 ML			7	Woman	2	NO	NO																			NO	0	NO					NO	NO	NO			YES	YES		Correct selection
control	COLD	RESPIRATORY	240103		590	Symptom presentation					43	Woman	5	NO	YES	6533062	IBUPROFENO RATIOPHARM EFG - 600 MG 40 Tablets RECUBIERTOS	1.97	Tablets	40	1	3	4	0.591										NO	0	NO					NO	NO	NO			YES
Intervention	NASAL CONGESTION	RESPIRATORY	310201	Employee	591	Symptom presentation					53	Woman	1	NO	NO																			YES	2	NO					NO	NO	NO			YES
control	COLD	RESPIRATORY	230101	Employee	592	Symptom presentation					44	Woman	5	NO	YES	710830	TERMALGIN SINDROME CATARRAL Y GRIPAL (10 Powder POLVO Solution)	6.95	Powder	10	1	3	1	2.085										NO	0	NO					NO	NO	NO			YES
control	SORE THROAT	PAIN	240102		593	Symptom presentation					32	Woman	1	NO	NO																			NO	0	NO					NO	NO	NO			YES
Intervention	HEADACHE	PAIN	310201	Employee	594	Direct product request	6561294	PARACETAMOL CINFA EFG 650 MG - 40 Tablets RECUBIERTOS			45	Man	3	NO	NO																			NO	0	NO					NO	NO	NO			YES	YES		Correct selection
Intervention	HEADACHE	PAIN	310201	Employee	595	Direct product request	6561294	PARACETAMOL CINFA EFG 650 MG - 40 Tablets RECUBIERTOS			48	Woman	3	NO	NO																			YES	2	NO					NO	NO	NO			YES	YES		Correct selection
control	COLD	RESPIRATORY	200101	Employee	596	Symptom presentation					61	Woman	8	NO	YES	663670	PARACETAMOL APOTEX EFG (650 MG 20 Tablets)	3	Tablets	20	1	2	3	0.9										YES	2	NO					NO	NO	NO			YES
control	COLD	RESPIRATORY	180102	Employee	597	Direct product request	7600176	FRENADOL COMPLEX - 10 Powder GRANULADO Solution			60	Man	4	NO	NO																			NO	0	NO					NO	NO	NO			YES	YES		Correct selection
Intervention	SORE THROAT	PAIN	50401	Employee	598	Symptom presentation					67	Woman	2	NO	NO																			NO	0	NO					NO	NO	NO			YES
control	COLD	RESPIRATORY	180102	Employee	599	Direct product request	7600176	FRENADOL COMPLEX - 10 Powder GRANULADO Solution			60	Man	4	NO	NO																			NO	0	NO					NO	NO	NO			YES	YES		Correct selection
control	COUGH	RESPIRATORY	180102	Employee	600	Symptom presentation					50	Woman	2	NO	NO																			NO	0	NO					NO	NO	NO			NO
control	COLD	RESPIRATORY	180102	Employee	601	Direct product request	7600176	FRENADOL COMPLEX - 10 Powder GRANULADO Solution			42	Man	2	NO	NO																			NO	0	NO					NO	NO	NO			YES	YES		Correct selection
control	FLATULENCE	GASTROINTESTINAL	160101	Owner	602	Direct product request	6880326	IBEROGAST - Oral drops Solution 20 ML			47	Man	30	NO	NO																			NO	0	NO					NO	NO	NO			YES	YES		Correct selection
Intervention	HEARTBURN	GASTROINTESTINAL	310201	Employee	603	Direct product request	7034933	GAVISCON FORTE - 32 Tablets MASTICABLES			31	Woman	1	NO	NO																			YES	1	NO					NO	NO	NO			YES	YES		Correct selection
control	NASAL CONGESTION	RESPIRATORY	160101	Owner	604	Symptom presentation					9	Man	1	NO	YES	672975	SENIORAL NIÑOS - Solution 150 ML	2.08	Solution	150	5	2	2	0.277333										NO	0	NO					NO	NO	NO			YES
control	SORE THROAT	PAIN	110102	Employee	606	Symptom presentation					25	Woman	2	NO	NO																			NO	0	NO					NO	NO	NO			YES
control	HEARTBURN	GASTROINTESTINAL	160101	Owner	607	Direct product request	6926819	ALQUEN - 150 MG 20 Tablets			36	Woman	1	NO	NO																			NO	0	NO					NO	NO	NO			YES	YES		Correct selection
control	COLD	RESPIRATORY	130201	Employee	608	Symptom presentation					72	Woman	1	NO	NO																			YES	6	NO					NO	NO	NO			YES
control	COUGH	RESPIRATORY	230101	Employee	609	Symptom presentation					70	Man	5	YES	NO																			YES	8	YES	El paciente también tiene DOLOR GARGANTA al tragar.				YES	YES	YES		Centro de salud	YES
control	DIARRHOEA	GASTROINTESTINAL	230101	Employee	610	Symptom presentation					19	Woman	30	NO	NO																			YES	1	YES	Deriamos al médico porque la DIARREA perYESste durante un mes.				YES	YES	YES		Centro de salud	NO
control	COLD	RESPIRATORY	240103		611	Direct product request	965012	FRENADOL DESCONGESTIVO - 16 Caps			52	Woman	2	NO	NO																			YES	1	NO					NO	NO	NO			YES	YES		Correct selection
control	COUGH	RESPIRATORY	160101	Owner	612	Symptom presentation					51	Woman	2	NO	NO																			NO	0	NO					NO	NO	NO			YES
control	DYSMENORRHEA	PAIN	210101	Owner	613	Direct product request	6564738	ESPIDIFEN - 600 MG 40 Powder GRANULADO SOL ORAL ALBARICOQUE			34	Woman	2	NO	NO																			NO	0	NO					NO	NO	NO			YES	YES		Correct selection
Intervention	DYSMENORRHEA	PAIN	310201	Employee	614	Symptom presentation					39	Woman	3	NO	YES	729566	NOLOTIL - 575 MG 20 Caps	2.26	Caps	20	1	2	3	0.678										NO	0	NO					NO	NO	NO			YES
control	COLD	RESPIRATORY	100202	Owner	615	Symptom presentation					27	Woman	2	NO	NO																			NO	0	NO					NO	NO	NO			YES
control	HEADACHE	PAIN	160101	Owner	616	Symptom presentation					34	Woman	1	NO	YES	6533062	IBUPROFENO RATIOPHARM EFG - 600 MG 40 Tablets RECUBIERTOS	1.97	Tablets	40	1	3	1	0.14775										NO	0	NO					NO	NO	NO			YES
control	COLD	RESPIRATORY	180102	Employee	617	Direct product request	6602867	FLUIMUCIL COMPLEX - 500/200 MG 12 Tablets			33	Man	2	NO	NO																			NO	0	NO					NO	NO	NO			YES	YES		Correct selection
control	COLD SORE	DERMATOLOGICAL	210101	Owner	618	Symptom presentation					67	Woman	2	NO	NO																			NO	0	NO					NO	NO	NO			YES
Intervention	COLD	RESPIRATORY	310201	Employee	619	Direct product request	7012764	MUCOACTIOL - 50 MG/ML Solution 200 ML			43	Woman	3	NO	NO																			YES	1	NO					NO	NO	NO			YES	YES		Correct selection
control	COUGH	RESPIRATORY	220102		620	Symptom presentation					72	Woman	10	NO	NO																			YES	3	NO					NO	NO	NO			YES
control	NASAL CONGESTION	RESPIRATORY	160101	Owner	621	Direct product request	7088509	RINO EBASTEL - 10/120 MG 7 Caps			29	Man	2	NO	NO																			NO	0	NO					NO	NO	NO			YES	YES		Correct selection
control	COUGH	RESPIRATORY	160101	Owner	622	Symptom presentation					46	Woman	1	NO	NO																			NO	0	NO					NO	NO	NO			YES
control	SORE THROAT	PAIN	220102		623	Direct product request	6614266	IBUPROFENO CINFA EFG - 600 MG 40 Tablets RECUBIERTOS			41	Woman	2	NO	NO																			NO	0	NO					NO	NO	NO			YES	YES		Correct selection
Intervention	COUGH	RESPIRATORY	40102	Employee	624	Symptom presentation					26	Woman	3	NO	YES	6730904	HISTAVERIN - 10 MG/5 ML Solution 250 ML	4.95	Solution	250	10	3	3	1.782										NO	0	YES	Disnea, YESbilancias o esputo con sangre o purulento				YES	YES	YES		Centro de salud	NO
control	COLD	RESPIRATORY	120201	Owner	625	Symptom presentation					73	Woman	3	NO	NO																			YES	3	NO					NO	NO	NO			YES
control	HEARTBURN	GASTROINTESTINAL	230101	Employee	626	Symptom presentation					39	Woman	1	YES	YES	684902	BEMOLAN (2 G 30 Powder GEL ORAL)	8.54	Powder	30	1	0.5	1	0.142333	695787	OMEPRAZOL SANDOZ CARE EFG (20 MG 14 Caps GASTRORREYESSTENTES (FRASCO))	2.95	Caps	14	1	1	2	0.421429	NO	0	NO					NO	NO	NO			NO
control	DYSMENORRHEA	PAIN	160101	Owner	627	Direct product request	6546680	IBUPROFENO KERN PHARMA EFG - 600 MG 40 Powder EFERVESCENTES			28	Woman	3	NO	YES	6546680	IBUPROFENO KERN PHARMA EFG - 600 MG 40 Powder EFERVESCENTES	5	Powder	40	1	0.5	3	0.1875										NO	0	NO					NO	NO	NO			YES	YES		Correct selection
Intervention	NASAL CONGESTION	RESPIRATORY	310201	Employee	628	Direct product request	6596807	STOPCOLD 5/120 MG - 20 Tablets LIBERACIÓN PROLONGADA			39	Man	4	NO	NO																			NO	0	NO					NO	NO	NO			YES	YES		Correct selection
control	SORE THROAT	PAIN	220103		629	Symptom presentation					43	Woman	5	NO	YES	692238	ECHINAMED PLUS (Bucal spray 30 ML)	10.7	Bucal spray	30	2	6	3	1.284	6819579	ENANTYUM - 25 MG 20 Tablets RECUBIERTOS	4	Tablets	20	1	3	3	1.8	NO	0	NO					NO	NO	NO			YES
Intervention	COUGH	RESPIRATORY	50401	Employee	630	Symptom presentation					53	Woman	3	NO	NO																			YES	1	NO					NO	NO	NO			YES
control	SORE THROAT	PAIN	220103		631	Symptom presentation					10	Man	2	NO	YES	6534045	IBUPROFENO ALDO UNION EFG - 20 MG/ML Suspension 200 ML	2.5	Suspension	200	10	2	2	0.5										YES	1	NO					NO	NO	NO			YES
control	COLD SORE	DERMATOLOGICAL	180102	Employee	632	Symptom presentation					37	Woman	1	NO	NO																			NO	0	NO					NO	NO	NO			YES
control	HEADACHE	PAIN	180102	Employee	633	Symptom presentation					29	Woman	2	NO	NO																			NO	0	NO					NO	NO	NO			YES
control	DYSMENORRHEA	PAIN	210101	Owner	634	Direct product request	6819579	ENANTYUM - 25 MG 20 Tablets RECUBIERTOS			24	Woman	1	NO	NO																			NO	0	NO					NO	NO	NO			YES	YES		Correct selection
control	DIARRHOEA	GASTROINTESTINAL	210101	Owner	635	Direct product request	8004171	FORTASEC - 2 MG 20 Caps			40	Woman	3	NO	NO																			NO	0	NO					NO	NO	NO			YES	YES		Correct selection
control	HEARTBURN	GASTROINTESTINAL	120202	Employee	636	Symptom presentation					57	Woman	15	NO	NO																			YES	4	NO					NO	NO	NO			YES
control	COUGH	RESPIRATORY	120202	Employee	637	Symptom presentation					73	Man	5	NO	NO																			YES	2	NO					NO	NO	NO			YES
control	SORE THROAT	PAIN	160101	Owner	638	Direct product request	7017011	IBUKERN EFG - 600 MG 40 Tablets RECUBIERTOS			16	Woman	2	NO	YES	7017011	IBUKERN EFG - 600 MG 40 Tablets RECUBIERTOS	3.12	Tablets	40	1	1	1	0.078										NO	0	NO					NO	NO	NO			YES	YES		Correct selection
control	COUGH	RESPIRATORY	160101	Owner	639	Direct product request	6698877	FLUTOX - 3.54 MG/ML Solution 200 ML			13	Man	3	NO	YES	669887	FLUTOX (3.54 MG/ML Solution 200 ML)	7.96	Solution	200	10	2	3	2.388										NO	0	NO					NO	NO	NO			YES	YES		Correct selection
Intervention	COUGH	RESPIRATORY	40102	Employee	641	Symptom presentation					32	Man	2	NO	YES	770370	ALGIDOL - 20 Powder	3.12	Powder	20	1	3	2	0.936										NO	0	NO					NO	NO	NO			YES
control	COLD	RESPIRATORY	230101	Employee	642	Symptom presentation					52	Woman	2	NO	YES	660286	FLUIMUCIL COMPLEX (500/200 MG 12 Tablets)	7.35	Tablets	12	1	3	1	1.8375										YES	2	NO					NO	NO	NO			YES
control	COUGH	RESPIRATORY	160101	Owner	643	Symptom presentation					79	Woman	10	NO	YES	669887	FLUTOX (3.54 MG/ML Solution 200 ML)	7.96	Solution	200	10	3	4	4.776										YES	3	YES	Mujer mayor polimedicada.TOS muy fuerte y perYESstente.				YES	YES	YES		Centro de salud	NO
control	COLD	RESPIRATORY	180101	Owner	644	Direct product request	7600176	FRENADOL COMPLEX - 10 Powder GRANULADO Solution			37	Woman	2	NO	NO																			NO	0	NO					NO	NO	NO			YES	YES		Correct selection
control	COLD	RESPIRATORY	180102	Employee	645	Direct product request	9399429	FLUIMUCIL - 40 MG/ML Solution 200 ML			44	Woman	2	NO	NO																			NO	0	NO					NO	NO	NO			YES	YES		Correct selection
control	COLD	RESPIRATORY	160101	Owner	646	Direct product request	6818176	FRENADOL FORTE - 10 Powder GRANULADO Solution			51	Man	2	NO	NO																			YES	1	NO					NO	NO	NO			YES	YES		Correct selection
Intervention	COLD	RESPIRATORY	310201	Employee	647	Direct product request	8804924	MUCOSAN - 60 MG 20 Powder POLVO Solution			44	Man	3	NO	NO																			NO	0	NO					NO	NO	NO			YES	YES		Correct selection
Intervention	COUGH	RESPIRATORY	40102	Employee	648	Symptom presentation					9	Man	3	NO	NO																			NO	0	NO					NO	NO	NO			YES
control	HEADACHE	PAIN	120202	Employee	649	Symptom presentation					29	Woman	1	NO	YES	978064	PARACETAMOL SERRA (500 MG 20 Tablets)	2.81	Tablets	20	1	2	1	0.281										YES	1	NO					NO	NO	NO			YES
Intervention	DIARRHOEA	GASTROINTESTINAL	40102	Employee	650	Symptom presentation					59	Woman	2	NO	NO																			YES	2	YES	Dolor abdominal que NO mejora con la depoYESción	Sospecha de reacción adversa del uso de medicamenTOS			YES	YES	YES		Centro de salud	NO
control	HEADACHE	PAIN	220102		651	Direct product request	9984847	ANTALGIN - 550 MG 40 Tablets RECUBIERTOS			56	Woman	4	NO	NO																			YES	3	NO					NO	NO	NO			YES	YES		Correct selection
control	COLD	RESPIRATORY	160101	Owner	652	Direct product request	7600176	FRENADOL COMPLEX - 10 Powder GRANULADO Solution			47	Woman	1	NO	NO																			YES	2	NO					NO	NO	NO			YES	YES		Correct selection
Intervention	COLD SORE	DERMATOLOGICAL	30602	Employee	653	Symptom presentation					50	Woman	1	NO	NO																			YES	2	NO					NO	NO	NO			NO
Intervention	SORE THROAT	PAIN	30101	Employee	654	Symptom presentation					36	Woman	1	NO	NO																			NO	0	NO					NO	NO	NO			YES
Intervention	COLD SORE	DERMATOLOGICAL	30101	Employee	655	Symptom presentation					39	Man	2	NO	NO																			YES	2	NO					NO	NO	NO			YES
Intervention	SORE THROAT	PAIN	30101	Employee	656	Symptom presentation					33	Man	2	YES	NO																			NO	0	NO					NO	NO	NO			YES
control	NASAL CONGESTION	RESPIRATORY	120201	Owner	657	Symptom presentation					58	Woman	1	NO	NO																			YES	4	NO					NO	NO	NO			NO
Intervention	COLD	RESPIRATORY	30101	Employee	658	Symptom presentation					45	Woman	2	YES	NO																			NO	0	NO					NO	NO	NO			YES
Intervention	SORE THROAT	PAIN	30101	Employee	659	Symptom presentation					69	Man	2	NO	NO																			NO	0	NO					NO	NO	NO			YES
Intervention	HEARTBURN	GASTROINTESTINAL	310201	Employee	660	Direct product request	6535776	ALMAX FORTE - 1.5 G 30 Powder Suspension			35	Woman	1	NO	NO																			YES	1	NO					NO	NO	NO			YES	YES		Correct selection
control	COLD	RESPIRATORY	180102	Employee	661	Direct product request	7463887	BISOLGRIP - 650/10/4 MG 10 Powder POLVO Solution			66	Man	2	NO	NO																			YES	2	NO					NO	NO	NO			YES	YES		Correct selection
Intervention	COLD	RESPIRATORY	30101	Employee	662	Symptom presentation					70	Woman	3	YES	NO																			YES	1	NO					NO	NO	NO			YES
Intervention	COLD	RESPIRATORY	310201	Employee	663	Direct product request	6599884	SinEXSENYES - 0.5 MG/ML Nasal spray 15 ML	7012764	MUCOACTIOL - 50 MG/ML Solution 200 ML	25	Woman	1	NO	NO																			NO	0	NO					NO	NO	NO			YES	YES		Correct selection
control	COLD	RESPIRATORY	130201	Employee	664	Symptom presentation					38	Man	3	NO	NO																			NO	0	NO					NO	NO	NO			YES
control	SORE THROAT	PAIN	100202	Owner	665	Symptom presentation					30	Man	3	NO	NO																			NO	0	NO					NO	NO	NO			YES
control	COUGH	RESPIRATORY	210101	Owner	666	Symptom presentation					57	Woman	30	NO	YES	978064	PARACETAMOL SERRA (500 MG 20 Tablets)	2.81	Tablets	20	1	3	5	2.1075										NO	0	YES	Duración de la TOS				YES	YES	YES		Centro de salud	YES
Intervention	COLD SORE	DERMATOLOGICAL	310201	Employee	667	Symptom presentation					49	Woman	1	NO	NO																			NO	0	NO					NO	NO	NO			YES
control	COUGH	RESPIRATORY	210101	Owner	668	Symptom presentation					72	Man	2	NO	NO																			YES	4	NO					NO	NO	NO			YES
Intervention	COLD	RESPIRATORY	310201	Employee	669	Direct product request	7012764	MUCOACTIOL - 50 MG/ML Solution 200 ML			54	Man	10	NO	NO																			YES	2	NO					NO	NO	NO			YES	YES		Correct selection
control	DYSMENORRHEA	PAIN	230101	Employee	670	Symptom presentation					26	Woman	5	NO	NO																			YES	1	NO					NO	NO	NO			YES
control	NASAL CONGESTION	RESPIRATORY	230101	Employee	671	Symptom presentation					29	Woman	3	NO	YES	708850	RINO EBASTEL (10/120 MG 7 Caps)	10.3	Caps	7	1	1	3	4.41429										NO	0	NO					NO	NO	NO			YES
control	HEADACHE	PAIN	230101	Employee	672	Direct product request	6978542	DOLOCATIL EFG - 650 MG 40 Tablets (TIRAS)			46	Woman	3	NO	NO																			YES	1	NO					NO	NO	NO			YES	YES		Correct selection
control	HEARTBURN	GASTROINTESTINAL	230101	Employee	673	Symptom presentation					51	Woman	15	NO	YES	711183	ALMAX (500 MG 24 Tablets MASTICABLES)	5.45	Tablets	24	1	0.5	7	0.794792										NO	0	NO					NO	NO	NO			YES
control	HEADACHE	PAIN	210101	Owner	674	Direct product request	6602614	PARACETAMOL STADA EFG - 1 G 40 Tablets			42	Woman	3	NO	NO																			YES	2	NO					NO	NO	NO			YES	YES		Correct selection
control	SORE THROAT	PAIN	210101	Owner	675	Direct product request	7134879	AUXINA A+E - 20 Caps			74	Woman	2	NO	NO																			YES	3	NO					NO	NO	NO			YES	YES		Correct selection
control	COLD	RESPIRATORY	180102	Employee	676	Direct product request	7600176	FRENADOL COMPLEX - 10 Powder GRANULADO Solution			40	Woman	3	NO	NO																			NO	0	NO					NO	NO	NO			YES	YES		Correct selection
control	HEADACHE	PAIN	210101	Owner	677	Direct product request	6602614	PARACETAMOL STADA EFG - 1 G 40 Tablets			34	Woman	2	NO	NO																			NO	0	NO					NO	NO	NO			YES	YES		Correct selection
control	COLD	RESPIRATORY	100202	Owner	678	Direct product request	9650124	FRENADOL DESCONGESTIVO - 16 Caps			61	Man	4	NO	YES	965012	FRENADOL DESCONGESTIVO (16 Caps)	8.65	Caps	16	1	3	4	6.4875										YES	5	NO					NO	NO	NO			YES	YES		Correct selection
control	SORE THROAT	PAIN	220102		679	Direct product request	6527986	IBUPROFENO CINFAMED EFG - 400 MG 30 Tablets RECUBIERTOS			65	Woman	1	YES	NO																			YES	2	NO					NO	NO	NO			YES	YES		Correct selection
control	COUGH	RESPIRATORY	210101	Owner	680	Symptom presentation					17	Man	2	NO	NO																			NO	0	NO					NO	NO	NO			YES
control	HEARTBURN	GASTROINTESTINAL	100202	Owner	681	Symptom presentation					30	Woman	1	NO	NO																			YES	1	NO					NO	NO	NO			YES
control	SORE THROAT	PAIN	230101	Employee	682	Direct product request	9616649	STREPYESLS - 24 PASTILLAS PARA CHUPAR MIEL-LIMON			23	Woman	2	NO	NO																			YES	2	NO					NO	NO	NO			YES	YES		Correct selection
control	FOOT FUNGUS	DERMATOLOGICAL	230101	Employee	683	Symptom presentation					41	Woman	40	YES	NO																			NO	0	NO					NO	NO	NO			YES
control	COLD	RESPIRATORY	230101	Employee	684	Direct product request	7099581	GRIPANAIT - Solution 120 ML			64	Man	5	NO	YES	660286	FLUIMUCIL COMPLEX (500/200 MG 12 Tablets)	7.35	Tablets	12	1	3	1	1.8375	677204	GRIPAVICKS (10 Powder POLVO Solution)	7.49	Powder	10	1	3	1	2.247	YES	1	NO					NO	NO	NO			YES	YES		Correct selection
control	COLD	RESPIRATORY	130201	Employee	685	Symptom presentation					39	Man	1	NO	NO																			YES	2	NO					NO	NO	NO			YES
control	COLD	RESPIRATORY	160101	Owner	686	Direct product request	7703709	ALGIDOL - 20 Powder GRANULADO Solution			52	Woman	4	NO	YES	7703709	ALGIDOL - 20 Powder GRANULADO Solution	3.12	Powder	20	1	3	4	1.872										YES	3	NO					NO	NO	NO			YES	YES		Correct selection
control	COLD SORE	DERMATOLOGICAL	230101	Employee	687	Symptom presentation					51	Woman	1	NO	NO																			YES	3	NO					NO	NO	NO			YES
control	HEARTBURN	GASTROINTESTINAL	230101	Employee	688	Direct product request	9733889	BEMOLAN - 800 MG 30 Powder GEL ORAL			47	Woman	1	NO	NO																			YES	2	NO					NO	NO	NO			YES	YES		Correct selection
control	HEARTBURN	GASTROINTESTINAL	230101	Employee	689	Direct product request	6535691	ALMAX - 500 MG 60 Tablets MASTICABLES			65	Woman	90	NO	NO	6535691	ALMAX - 500 MG 60 Tablets MASTICABLES	8.76	Tablets	60	1	0.5	90	6.57	6730553	OMEPRAZOL TEVA-RIMAFAR 20MG 28 Caps GASTROREYESSTENTES	2.42	Caps	28	1	2	90	15.5571	YES	6	YES	Derivamos al médico porque lleva con Almax durante 3 meses y Omeprazol 2 durante 13 años y en los últimos meses tiene aumento de reflujo o piroYESs				YES	YES	YES		Centro de salud	YES	YES		Correct selection
Intervention	SORE THROAT	PAIN	30101	Employee	690	Symptom presentation					49	Woman	3	NO	YES	655882	NUROFEN (400 MG 12 Tablets RECUBIERTOS)	6.34	Tablets	12	1	3	2	3.17	698422	DOLOSTOP (650 MG 20 Tablets)	4	Tablets	20	1	3	2	1.2	NO	0	YES	Dificultad para deglutir con características severas	Ganglios linfáticos inflamados o senYESbles en el cuello			YES	YES	YES		Centro de salud	NO
control	COLD	RESPIRATORY	160101	Owner	691	Direct product request	760017	FRENADOL COMPLEX - 10 Powder GRANULADO Solution			60	Man	1	NO	NO																			YES	5	NO					NO	NO	NO			YES	YES		Correct selection
control	COLD	RESPIRATORY	100202	Owner	692	Symptom presentation					45	Woman	3	NO	NO																			YES	1	NO					NO	NO	NO			YES
control	FLATULENCE	GASTROINTESTINAL	100202	Owner	693	Symptom presentation					56	Woman	4	NO	NO																			NO	0	NO					NO	NO	NO			YES
control	FLATULENCE	GASTROINTESTINAL	230101	Employee	694	Symptom presentation					29	Woman	1	NO	NO																			NO	0	NO					NO	NO	NO			YES
control	COUGH	RESPIRATORY	130201	Employee	695	Symptom presentation					65	Woman	6	NO	NO																			YES	6	NO					NO	NO	NO			NO
Intervention	COLD	RESPIRATORY	30101	Employee	696	Symptom presentation					54	Woman	4	NO	NO																			NO	0	NO					NO	NO	NO			YES
control	SORE THROAT	PAIN	100202	Owner	697	Symptom presentation					36	Man	2	YES	NO																			NO	0	NO					NO	NO	NO			YES
Intervention	COLD	RESPIRATORY	30101	Employee	698	Symptom presentation					78	Woman	2	NO	NO																			YES	6	NO					NO	NO	NO			YES
control	DYSMENORRHEA	PAIN	160101	Owner	699	Symptom presentation					17	Woman	1	NO	NO																			NO	0	NO					NO	NO	NO			YES
control	COUGH	RESPIRATORY	230101	Employee	700	Symptom presentation					33	Man	21	YES	NO																			NO	0	NO					NO	NO	NO			YES
control	NASAL CONGESTION	RESPIRATORY	230101	Employee	701	Symptom presentation					46	Woman	1	NO	NO																			YES	2	NO					NO	NO	NO			YES
Intervention	SORE THROAT	PAIN	30101	Employee	702	Symptom presentation					66	Man	1	NO	NO																			NO	0	NO					NO	NO	NO			YES
Intervention	COLD	RESPIRATORY	30101	Employee	703	Symptom presentation					63	Woman	2	NO	NO																			NO	0	NO					NO	NO	NO			YES
Intervention	COLD SORE	DERMATOLOGICAL	30101	Employee	704	Symptom presentation					28	Woman	1	NO	NO																			NO	0	NO					NO	NO	NO			YES
Intervention	HEARTBURN	GASTROINTESTINAL	310201	Employee	705	Direct product request	6479339	ALMAX FORTE - 1.5 G 500 Powder Suspension			57	Man	1	NO	NO																			YES	1	NO					NO	NO	NO			YES	YES		Correct selection
Intervention	NASAL CONGESTION	RESPIRATORY	30602	Employee	706	Direct product request	6543122	ACETILCISTEINA CINFA EFG - 600 MG 20 Tablets			48	Woman	1	NO	NO																			NO	0	NO					NO	NO	NO			YES	YES		Correct selection
control	COLD	RESPIRATORY	230101	Employee	707	Direct product request	6922217	TERMALGIN GRIPE - 10 Powder GRANULADO Solution			56	Woman	3	NO	YES	710830	TERMALGIN SINDROME CATARRAL Y GRIPAL (10 Powder POLVO Solution)	6.95	Powder	10	1	3	3	6.255	656176	CIPROFLOXACINO DAVUR EFG - 500 MG 20 Tablets RECUBIERTOS	3.29	Tablets	20	1	2	7	2.303	YES	1	NO					NO	NO	NO			YES	YES		Correct selection
control	NASAL CONGESTION	RESPIRATORY	230101	Employee	708	Direct product request	8167449	RESPIR - 0.5 MG/ML GOTAS NASALES 1 FRASCO Solution 10 ML			48	Woman	120	NO	NO																			NO	0	YES	Porque lleva 4 meses con este Sintoma y NO desaparece.				YES	YES	YES		Centro de salud	YES	YES		Correct selection
control	COLD	RESPIRATORY	120201	Owner	709	Symptom presentation					66	Man	2	NO	NO																			NO	0	NO					NO	NO	NO			YES
control	COUGH	RESPIRATORY	230101	Employee	710	Symptom presentation					40	Woman	3	NO	NO																			NO	0	NO					NO	NO	NO			YES
control	HEADACHE	PAIN	160101	Owner	711	Symptom presentation					51	Woman	1	NO	NO																			NO	0	NO					NO	NO	NO			YES
control	SORE THROAT	PAIN	230101	Employee	712	Symptom presentation					29	Woman	2	YES	NO																			NO	0	NO					NO	NO	NO			YES
control	COUGH	RESPIRATORY	100202	Owner	713	Symptom presentation					38	Woman	1	YES	NO																			NO	0	NO					NO	NO	NO			YES
Intervention	COLD	RESPIRATORY	310201	Employee	714	Direct product request	7600176	FRENADOL COMPLEX - 10 Powder GRANULADO Solution			41	Woman	2	NO	NO																			NO	0	NO					NO	NO	NO			YES	YES		Correct selection
control	NASAL CONGESTION	RESPIRATORY	230101	Employee	715	Direct product request	8176014	RHINOSPRAY - 1.18 MG/ML Nasal spray 12 ML			51	Man	1	NO	NO																			YES	3	NO					NO	NO	NO			YES	YES		Correct selection
Intervention	HEADACHE	PAIN	310201	Employee	716	Direct product request	6614075	NEOBRUFEN EFG - 600 MG 40 Tablets RECUBIERTOS			50	Woman	1	NO	NO																			YES	2	NO					NO	NO	NO			YES	YES		Correct selection
control	HEADACHE	PAIN	230101	Employee	717	Direct product request	6892817	ESPIDIFEN - 600 MG 20 Powder			27	Woman	1	YES	NO																			NO	0	NO					NO	NO	NO			YES	YES		Correct selection
control	COLD	RESPIRATORY	230101	Employee	718	Symptom presentation					42	Man	2	NO	NO																			YES	3	NO					NO	NO	NO			YES
control	COUGH	RESPIRATORY	230101	Employee	719	Symptom presentation					37	Woman	8	NO	NO																			NO	0	NO					NO	NO	NO			NO
control	SORE THROAT	PAIN	100202	Owner	720	Symptom presentation					34	Woman	4	YES	NO																			YES	2	YES	POYESBLE INFECCION DE GARGANTA QUE PRECISE TRATAMIENTO CON ANTIBIOTICOS				YES	YES	YES		Centro de salud	YES
control	FOOT FUNGUS	DERMATOLOGICAL	230101	Employee	721	Direct product request	9734954	CANESPIE BIFONAZOL - 10 MG/ML Solution TOPICA PULVERIZADOR 30 ML			49	Woman	4	NO	NO																			NO	0	NO					NO	NO	NO			YES	YES		Correct selection
control	NASAL CONGESTION	RESPIRATORY	230101	Employee	723	Direct product request	9158842	EBASTEL FORTE - 20 MG 20 Tablets RECUBIERTOS			22	Man	3	NO	NO																			NO	0	NO					NO	NO	NO			YES	YES		Correct selection
Intervention	COLD	RESPIRATORY	50601	Employee	724	Symptom presentation					37	Woman	10	NO	YES	660286	FLUIMUCIL COMPLEX (500/200 MG 12 Tablets)	7.35	Tablets	12	1	1	2	1.225										NO	0	NO					NO	NO	NO			YES
control	COLD	RESPIRATORY	180102	Employee	725	Direct product request	7600176	FRENADOL COMPLEX - 10 Powder GRANULADO Solution			70	Man	2	NO	NO																			YES	8	NO					NO	NO	NO			YES	YES		Correct selection
control	COUGH	RESPIRATORY	180102	Employee	726	Direct product request	654147	ROMILAR 3MG/ML - Solution 200ML			38	Woman	1	NO	NO																			NO	0	NO					NO	NO	NO			YES	YES		Correct selection
control	COUGH	RESPIRATORY	230101	Employee	727	Symptom presentation					27	Woman	7	NO	YES	793919	FLUTOX (3.54 MG/ML Solution 120 ML)	7.73	Solution	120	10	3	5	9.6625										YES	1	NO					NO	NO	NO			YES
Intervention	COLD	RESPIRATORY	30101	Employee	728	Symptom presentation					36	Man	5	NO	NO																			NO	0	NO					NO	NO	NO			YES
Intervention	COLD	RESPIRATORY	30101	Employee	729	Symptom presentation					7	Woman	1	YES	NO																			NO	0	YES	Fiebre muy elevada (>38ºC)	Mal estado general exceYESvo			YES	YES	YES		Centro de salud	NO
Intervention	HEARTBURN	GASTROINTESTINAL	310201	Employee	730	Direct product request	6505632	ALMAX - 1 G 45 PASTILLAS BLANDAS MASTICABLES			50	Woman	1	NO	NO																			YES	2	NO					NO	NO	NO			YES	YES		Correct selection
Intervention	NASAL CONGESTION	RESPIRATORY	30101	Employee	731	Symptom presentation					42	Man	1	NO	NO																			YES	1	NO					NO	NO	NO			YES
Intervention	NASAL CONGESTION	RESPIRATORY	50601	Employee	732	Symptom presentation					20	Man	2	YES	NO																			NO	0	NO					NO	NO	NO			YES
control	NASAL CONGESTION	RESPIRATORY	100202	Owner	733	Symptom presentation					48	Woman	14	NO	NO																			NO	0	NO					NO	NO	NO			YES
Intervention	COLD	RESPIRATORY	30101	Employee	734	Direct product request	6596807	STOPCOLD - 5/120 MG 20 Tablets LIBERACION PROLONGADA			39	Man	3	NO	NO																			NO	0	NO					NO	NO	NO			YES	YES		Correct selection
Intervention	DYSMENORRHEA	PAIN	50601	Employee	735	Symptom presentation					25	Woman	1	NO	NO																			YES	2	NO					NO	NO	NO			YES
control	NASAL CONGESTION	RESPIRATORY	230101	Employee	736	Direct product request	6602508	AVAMYS - 27.5 MCG/PULSACION Nasal spray 120 DOYESS			26	Woman	7	NO	NO																			NO	0	NO					NO	NO	NO			YES	YES		Correct selection
Intervention	COLD	RESPIRATORY	30101	Employee	737	Direct product request	7600176	FRENADOL COMPLEX - 10 Powder GRANULADO Solution			42	Woman	1	NO	NO																			NO	0	NO					NO	NO	NO			YES	YES		Correct selection
Intervention	COLD	RESPIRATORY	30101	Employee	738	Symptom presentation					34	Man	2	NO	YES	991893	BISOLGRIP (10 Powder GRANULADO Solution)	8.45	Powder	10	1	3	1	2.535										NO	0	YES	Fiebre muy elevada (>38ºC)	Mal estado general exceYESvo			YES	YES	YES		Centro de salud	NO
Intervention	HEARTBURN	GASTROINTESTINAL	50601	Employee	739	Symptom presentation					38	Man	2	NO	NO																			NO	0	NO					NO	NO	NO			YES
control	NASAL CONGESTION	RESPIRATORY	230101	Employee	740	Direct product request	9918859	ALERLISin - 10 MG 20 Tablets RECUBIERTOS	8822416	VICKS SPRAY NASAL - Nasal spray 20 ML	60	Man	30	YES	NO																			YES	3	YES	Derivamos al médico porque el Sintoma perdura en el tiempo				YES	YES	YES		Centro de salud	YES	YES		Correct selection
control	SORE THROAT	PAIN	230101	Employee	741	Symptom presentation					52	Man	2	NO	NO																			NO	0	NO					NO	NO	NO			NO
control	COLD SORE	DERMATOLOGICAL	160101	Owner	742	Symptom presentation					61	Woman	2	YES	NO																			YES	2	NO					NO	NO	NO			YES
control	SORE THROAT	PAIN	210101	Owner	743	Symptom presentation					52	Woman	3	NO	NO																			YES	2	NO					NO	NO	NO			YES
Intervention	HEADACHE	PAIN	50601	Employee	744	Symptom presentation					23	Woman	4	NO	NO																			NO	0	NO					NO	NO	NO			YES
Intervention	DYSMENORRHEA	PAIN	50601	Employee	745	Symptom presentation					26	Woman	2	NO	NO																			NO	0	NO					NO	NO	NO			YES
control	COUGH	RESPIRATORY	230101	Employee	746	Direct product request	8844036	FLUIMUCIL FORTE - 600 MG 20 Tablets			60	Man	10	YES	NO																			YES	2	YES	Porque perdura en el tiempo.				YES	YES	YES		Centro de salud	YES	YES		Correct selection
control	COUGH	RESPIRATORY	230101	Employee	747	Symptom presentation					86	Woman	2	NO	NO																			YES	3	NO					NO	NO	NO			NO
control	COLD	RESPIRATORY	230101	Employee	748	Direct product request	6815281	COULDINA - 20 Tablets			37	Woman	3	NO	YES	681528	COULDINA (20 Tablets)	9.5	Tablets	20	1	3	3	4.275	795161	ESPIDIDOL (400 MG 12 Tablets RECUBIERTOS)	5.15	Tablets	12	1	3	3	3.8625	NO	0	NO					NO	NO	NO			YES	YES		Correct selection
control	NASAL CONGESTION	RESPIRATORY	230101	Employee	749	Direct product request	9158842	EBASTEL FORTE - 20 MG 20 Tablets RECUBIERTOS			41	Man	30	NO	NO																			NO	0	NO					NO	NO	NO			YES	YES		Correct selection
control	COLD	RESPIRATORY	230101	Employee	750	Symptom presentation					25	Woman	2	NO	NO																			NO	0	NO					NO	NO	NO			YES
Intervention	HEADACHE	PAIN	310101	Employee	751	Symptom presentation					16	Man	1	NO	NO																			YES	3	NO					NO	NO	NO			YES
Intervention	COLD SORE	DERMATOLOGICAL	310201	Employee	753	Symptom presentation					50	Woman	1	NO	NO																			YES	2	NO					NO	NO	NO			YES
control	COLD	RESPIRATORY	100202	Owner	754	Symptom presentation					47	Man	3	NO	NO																			NO	0	NO					NO	NO	NO			YES
control	COLD	RESPIRATORY	180102	Employee	755	Direct product request	660286	FLUIMUCIL COMPLEX - 500/200 MG 12 Tablets			39	Woman	1	NO	NO																			NO	0	NO					NO	NO	NO			YES	YES		Correct selection
Intervention	COUGH	RESPIRATORY	50601	Employee	756	Symptom presentation					27	Woman	7	NO	NO																			YES	1	NO					NO	NO	NO			YES
Intervention	COLD	RESPIRATORY	30101	Employee	757	Direct product request	7600176	FRENADOL COMPLEX - 10 Powder GRANULADO Solution			49	Man	1	NO	NO																			NO	0	NO					NO	NO	YES			YES	NO	Wrong indication
control	COUGH	RESPIRATORY	230101	Employee	758	Symptom presentation					64	Man	7	NO	NO																			NO	0	NO					NO	NO	NO			YES
control	COLD	RESPIRATORY	130201	Employee	759	Symptom presentation					46	Woman	1	NO	NO																			YES	1	NO					NO	NO	NO			YES
control	HEARTBURN	GASTROINTESTINAL	100202	Owner	760	Symptom presentation					46	Man	2	NO	NO																			NO	0	NO					NO	NO	NO			YES
control	NASAL CONGESTION	RESPIRATORY	160101	Owner	761	Symptom presentation					34	Woman	1	NO	NO																			NO	0	NO					NO	NO	NO			YES
control	NASAL CONGESTION	RESPIRATORY	230101	Employee	762	Symptom presentation					43	Woman	6	NO	NO																			YES	4	YES	Se deriva al médico porque la congestión perdura en el tiempo				YES	YES	YES		Centro de salud	YES
control	SORE THROAT	PAIN	100202	Owner	763	Symptom presentation					48	Man	4	NO	NO																			YES	4	NO					NO	NO	NO			YES
control	COLD	RESPIRATORY	180102	Employee	764	Symptom presentation					22	Woman	4	NO	NO																			NO	0	NO					NO	NO	NO			YES
Intervention	COLD SORE	DERMATOLOGICAL	50601	Employee	765	Symptom presentation					57	Woman	3	NO	NO																			NO	0	NO					NO	NO	NO			YES
control	NASAL CONGESTION	RESPIRATORY	210101	Owner	766	Symptom presentation					53	Woman	10	NO	NO																			NO	0	NO					NO	NO	NO			YES
Intervention	HEADACHE	PAIN	50601	Employee	767	Symptom presentation					41	Woman	1	NO	NO																			YES	1	NO					NO	NO	NO			YES
control	FOOT FUNGUS	DERMATOLOGICAL	120102	Employee	768	Symptom presentation					59	Man	7	YES	NO																			NO	0	NO					NO	NO	NO			YES
Intervention	COLD SORE	DERMATOLOGICAL	50601	Employee	769	Symptom presentation					20	Woman	1	NO	NO																			YES	1	NO					NO	NO	NO			YES
control	NASAL CONGESTION	RESPIRATORY	230101	Employee	770	Symptom presentation					28	Woman	5	NO	NO																			NO	0	NO					NO	NO	NO			YES
control	COLD SORE	DERMATOLOGICAL	120102	Employee	771	Symptom presentation					61	Woman	3	YES	NO																			YES	4	NO					NO	NO	NO			NO
control	DIARRHOEA	GASTROINTESTINAL	100202	Owner	772	Symptom presentation					18	Woman	2	NO	NO																			NO	0	NO					NO	NO	NO			YES
control	FLATULENCE	GASTROINTESTINAL	210101	Owner	773	Symptom presentation					56	Man	2	NO	NO																			YES	3	NO					NO	NO	NO			YES
Intervention	SORE THROAT	PAIN	50601	Employee	774	Symptom presentation					46	Woman	2	NO	NO																			NO	0	NO					NO	NO	NO			YES
Intervention	NASAL CONGESTION	RESPIRATORY	50601	Employee	775	Symptom presentation					29	Man	2	NO	NO																			NO	0	NO					NO	NO	NO			YES
control	COLD	RESPIRATORY	180102	Employee	776	Direct product request	7703709	ALGIDOL - 20 Powder GRANULADO Solution			56	Woman	2	NO	NO																			NO	0	NO					NO	NO	NO			YES	YES		Correct selection
control	COUGH	RESPIRATORY	230101	Employee	777	Direct product request	8844036	FLUIMUCIL FORTE - 600 MG 20 Tablets			52	Man	90	NO	NO																			YES	3	YES	Porque el Sintoma de TOS con mocos lo tiene crónico por su adicción al tabaco.				YES	YES	YES		Centro de salud	YES	YES		Correct selection
control	HEADACHE	PAIN	210101	Owner	778	Symptom presentation					40	Man	3	NO	NO																			NO	0	NO					NO	NO	NO			YES
Intervention	COLD	RESPIRATORY	40102	Employee	780	Symptom presentation					36	Woman	4	NO	NO																			NO	0	YES	Embarazadas (YES NO existe mejoría tras tratamiento con paracetamol y lavados nasales)				YES	YES	YES		Centro de salud	NO
control	SORE THROAT	PAIN	100202	Owner	781	Symptom presentation					61	Man	2	NO	YES	781435	LIZIPAINA (20 Tablets PARA CHUPAR)	7.18	Tablets	20	1	3	1	1.077										YES	3	NO					NO	NO	NO			YES
control	SORE THROAT	PAIN	180101	Owner	782	Direct product request	7814351	LIZIPAINA - 20 Tablets PARA CHUPAR			59	Woman	2	NO	NO																			NO	0	NO					NO	NO	NO			YES	YES		Correct selection
control	SORE THROAT	PAIN	180101	Owner	783	Direct product request	7814351	LIZIPAINA - 20 Tablets PARA CHUPAR			28	Man	1	NO	NO																			NO	0	NO					NO	NO	NO			YES	YES		Correct selection
control	FOOT FUNGUS	DERMATOLOGICAL	130201	Employee	784	Symptom presentation					32	Woman	2	YES	NO																			NO	0	NO					NO	NO	NO			YES
control	FOOT FUNGUS	DERMATOLOGICAL	210101	Owner	785	Symptom presentation					71	Woman	3	NO	NO																			YES	4	NO					NO	NO	NO			NO
control	SORE THROAT	PAIN	120102	Employee	786	Symptom presentation					82	Man	2	NO	NO																			YES	2	NO					NO	NO	NO			YES
control	HEADACHE	PAIN	210101	Owner	787	Symptom presentation					71	Woman	15	NO	YES	978064	PARACETAMOL SERRA (500 MG 20 Tablets)	2.81	Tablets	20	1	3	1	0.4215										YES	4	YES	NOS COMENTA QUE TIENE UN GANGLIO EN LA CABEZA Y CUANDO SE PONE NERVIOSA TIENE DOLOR EN ESE PUNTO CONCRETO DE CABEZA				NO	NO	NO	PERO NO LA ENVIAMOS PORQUE YA TIENE RECETADO PARACETAMOL PARA EL DOLOR DE CABEZA. SU MEDICO YA LE CONTROLA LA DOLENCIA		YES
control	SORE THROAT	PAIN	230101	Employee	788	Symptom presentation					50	Woman	2	NO	NO																			NO	0	NO					NO	NO	NO			YES
control	FOOT FUNGUS	DERMATOLOGICAL	210101	Owner	789	Symptom presentation					70	Woman	6	NO	NO																			YES	3	NO					NO	NO	NO			NO
control	DYSMENORRHEA	PAIN	210101	Owner	790	Direct product request	7017011	IBUKERN EFG - 600 MG 40 Tablets RECUBIERTOS			35	Woman	1	NO	NO																			NO	0	NO					NO	NO	NO			YES	YES		Correct selection
control	DIARRHOEA	GASTROINTESTINAL	120102	Employee	791	Symptom presentation					78	Woman	2	NO	NO																			YES	4	NO					NO	NO	NO			YES
control	FLATULENCE	GASTROINTESTINAL	120102	Employee	792	Symptom presentation					81	Man	3	NO	NO																			YES	4	NO					NO	NO	NO			NO
control	COLD	RESPIRATORY	180102	Employee	793	Direct product request	8972982	PECTOX - 50 MG/ML Solution 240 ML			83	Man	30	NO	NO																			YES	5	NO					NO	NO	NO			YES	YES		Correct selection
control	COUGH	RESPIRATORY	180102	Employee	794	Symptom presentation					43	Man	1	NO	NO																			NO	0	NO					NO	NO	NO			NO
control	DYSMENORRHEA	PAIN	120102	Employee	795	Direct product request	7064572	SALDEVA FORTE - 10 Tablets			22	Woman	1	NO	NO																			NO	0	NO					NO	NO	NO			YES	YES		Correct selection
Intervention	DYSMENORRHEA	PAIN	40102	Employee	796	Symptom presentation					40	Woman	2	NO	NO																			NO	0	NO					NO	NO	NO			YES
control	HEADACHE	PAIN	210101	Owner	797	Symptom presentation					60	Man	2	NO	NO																			NO	0	NO					NO	NO	NO			YES
control	COUGH	RESPIRATORY	120102	Employee	798	Symptom presentation					60	Woman	3	NO	NO																			YES	2	NO					NO	NO	NO			NO
control	COLD	RESPIRATORY	230101	Employee	799	Symptom presentation					36	Man	2	NO	NO																			NO	0	NO					NO	NO	NO			YES
Intervention	SORE THROAT	PAIN	40102	Employee	800	Symptom presentation					54	Woman	1	NO	YES	655882	NUROFEN (400 MG 12 Tablets RECUBIERTOS)	6.34	Tablets	12	1	3	1	1.585										YES	3	NO					NO	NO	NO			YES
Intervention	VOMITING	GASTROINTESTINAL	40102	Employee	801	Symptom presentation					32	Woman	3	NO	NO																			NO	0	YES	Embarazo o sospecha de embarazo				YES	YES	YES		Centro de salud	NO
control	SORE THROAT	PAIN	230101	Employee	802	Symptom presentation					19	Man	2	NO	NO																			NO	0	NO					NO	NO	NO			YES
control	COUGH	RESPIRATORY	180102	Employee	803	Symptom presentation					34	Man	2	NO	NO																			NO	0	NO					NO	NO	NO			YES
Intervention	HEADACHE	PAIN	40102	Employee	804	Symptom presentation					45	Woman	2	NO	YES	712786	ASPIRINA (500 MG 20 Tablets)	4.95	Tablets	20	1	3	1	0.7425										YES	2	NO					NO	NO	NO			YES
control	COUGH	RESPIRATORY	180102	Employee	805	Symptom presentation					28	Woman	7	NO	NO																			NO	0	NO					NO	NO	NO			NO
control	HEARTBURN	GASTROINTESTINAL	180102	Employee	806	Direct product request	7111863	ALMAX - 500 MG 48 Tablets MASTICABLES			31	Woman	7	NO	NO																			NO	0	NO					NO	NO	NO			YES	YES		Correct selection
Intervention	HEARTBURN	GASTROINTESTINAL	40102	Employee	807	Symptom presentation					31	Man	2	YES	NO																			NO	0	NO					NO	NO	NO			YES
control	HEARTBURN	GASTROINTESTINAL	130201	Employee	808	Symptom presentation					33	Woman	1	NO	NO																			NO	0	NO					NO	NO	NO			NO
control	FOOT FUNGUS	DERMATOLOGICAL	130201	Employee	809	Symptom presentation					43	Man	3	NO	NO																			NO	0	NO					NO	NO	NO			YES
control	COLD SORE	DERMATOLOGICAL	130201	Employee	810	Symptom presentation					74	Woman	2	NO	NO																			YES	6	NO					NO	NO	NO			YES
control	FLATULENCE	GASTROINTESTINAL	130201	Employee	811	Symptom presentation					78	Man	4	NO	NO																			YES	4	NO					NO	NO	NO			NO
control	FLATULENCE	GASTROINTESTINAL	130201	Employee	812	Symptom presentation					35	Woman	2	NO	NO																			YES	2	NO					NO	NO	NO			NO
control	COLD SORE	DERMATOLOGICAL	130201	Employee	813	Symptom presentation					32	Man	2	NO	NO																			NO	0	NO					NO	NO	NO			YES
control	FLATULENCE	GASTROINTESTINAL	130201	Employee	814	Symptom presentation					60	Woman	1	NO	NO																			YES	4	NO					NO	NO	NO			YES
control	NASAL CONGESTION	RESPIRATORY	130201	Employee	815	Symptom presentation					32	Woman	2	NO	NO																			NO	0	NO					NO	NO	NO			NO
Intervention	HEADACHE	PAIN	40102	Employee	816	Symptom presentation					38	Woman	2	NO	NO																			NO	0	NO					NO	NO	NO			YES
control	COUGH	RESPIRATORY	230101	Employee	817	Symptom presentation					32	Woman	2	NO	NO																			NO	0	NO					NO	NO	NO			YES
Intervention	COUGH	RESPIRATORY	40102	Employee	818	Symptom presentation					31	Man	1	NO	NO																			NO	0	NO					NO	NO	NO			YES
Intervention	COLD SORE	DERMATOLOGICAL	40102	Employee	819	Symptom presentation					41	Woman	1	NO	NO																			NO	0	NO					NO	NO	NO			YES
Intervention	SORE THROAT	PAIN	40102	Employee	820	Direct product request	8804924	MUCOSAN - 60 MG 20 Powder POLVO Solution			21	Woman	2	NO	NO																			NO	0	NO					NO	NO	NO			YES	YES		Correct selection
Intervention	HEARTBURN	GASTROINTESTINAL	310201	Employee	821	Direct product request	6512401	ARDORAL - 75 MG 20 Tablets RECUBIERTOS			48	Woman	1	NO	NO																			NO	0	NO					NO	NO	NO			YES	YES		Correct selection
[truncated: 122 more columns]
